# Supplementary material for: (E)-N-(2,3,4-Trimeth­oxy-6-methyl­benzyl­idene)naphthalen-1-amine
Source: Acta Crystallogr Sect E Struct Rep Online. 2008 Dec 10;65(Pt 1):o56. doi: 10.1107/S160053680803910X (PMC2967970; doi:10.1107/S160053680803910X)
Supplement: Supplementary file 2 [file e-65-00o56-Isup2.hkl]

# 
# h,k,l, Fc-squared, Fo-squared, sigma(Fo-squared) and status flag 
# 
data_I
_shelx_title ' 080810a in Pbca' 
_shelx_refln_list_code          4 
_shelx_F_calc_maximum      441.72 
_exptl_crystal_F_000      1424.00 
_reflns_d_resolution_high  0.8408 
 
loop_ 
 _symmetry_equiv_pos_as_xyz 
 'x, y, z' 
 '-x+1/2, -y, z+1/2' 
 '-x, y+1/2, -z+1/2' 
 'x+1/2, -y+1/2, -z' 
 '-x, -y, -z' 
 'x-1/2, y, -z-1/2' 
 'x, -y-1/2, z-1/2' 
 '-x-1/2, y-1/2, z' 
 
_cell_length_a    10.9225 
_cell_length_b    14.7630 
_cell_length_c    22.5135 
_cell_angle_alpha  90.000 
_cell_angle_beta   90.000 
_cell_angle_gamma  90.000 
 
_shelx_F_squared_multiplier     1.000 
 
loop_ 
 _refln_index_h 
 _refln_index_k 
 _refln_index_l 
 _refln_F_squared_calc 
 _refln_F_squared_meas 
 _refln_F_squared_sigma 
 _refln_observed_status 
   2   0   0    22310.59    19399.14    345.09 o 
   4   0   0        0.43       15.43     17.25 o 
   6   0   0     6139.81     6516.46    101.40 o 
   8   0   0        6.84        5.27     33.18 o 
  10   0   0       65.29       33.18     59.56 o 
  12   0   0       25.38      -24.22     58.07 o 
   2   1   0     9324.00     8302.79     65.01 o 
   4   1   0     7207.85     6467.78     75.08 o 
   6   1   0     3557.30     3588.12     57.40 o 
   8   1   0      130.92      233.09     24.13 o 
  10   1   0       72.96       58.90     43.53 o 
  12   1   0        3.41      -44.57     42.53 o 
   0   2   0     4806.46     4306.04     42.95 o 
   2   2   0    21998.86    20900.36    189.84 o 
   4   2   0       46.48       62.96     12.73 o 
   6   2   0       52.61       48.55     15.83 o 
   8   2   0      180.31      224.87     24.30 o 
  10   2   0        2.51       28.43     42.15 o 
  12   2   0       47.97      -15.90     41.99 o 
   2   3   0    10644.26    10709.98    106.90 o 
   4   3   0     1445.96     1494.49     24.94 o 
   6   3   0      224.70      256.31     22.49 o 
   8   3   0     1262.34     1351.85     42.86 o 
  10   3   0      906.43      888.11     51.44 o 
  12   3   0       11.93      -44.44     39.43 o 
   0   4   0     2193.05     2081.11     38.11 o 
   2   4   0      270.14      578.83    316.59 o 
   4   4   0      172.12      171.49     16.69 o 
   6   4   0      278.32      299.95     18.98 o 
   8   4   0      673.17      656.72     34.03 o 
  10   4   0     1209.70     1180.40     55.77 o 
  12   4   0        0.70       -8.92     41.94 o 
   2   5   0    10846.41    10346.64    160.67 o 
   4   5   0     2332.89     2030.43     40.90 o 
   6   5   0      170.49      202.81     22.39 o 
   8   5   0       69.58      197.64     30.55 o 
  10   5   0       11.49       30.69     56.58 o 
  12   5   0       15.53       -4.21     41.66 o 
   0   6   0      288.15      330.07     15.11 o 
   2   6   0    18977.13    19490.70    158.65 o 
   4   6   0       82.36       69.73     16.02 o 
   6   6   0       32.32       47.06     16.72 o 
   8   6   0      341.05      439.94     90.09 o 
  10   6   0       18.18        3.65     53.09 o 
  12   6   0        5.45       14.52     43.17 o 
   2   7   0      107.76      180.29     16.21 o 
   4   7   0       10.37       17.71     14.75 o 
   6   7   0        0.05      -22.36     16.82 o 
   8   7   0     5483.10     5011.93     69.70 o 
  10   7   0       22.86       12.61     54.58 o 
   0   8   0      643.71      643.70     21.20 o 
   2   8   0     1426.90     1401.55     28.08 o 
   4   8   0        0.91        2.91     16.48 o 
   6   8   0       53.57       81.50     21.20 o 
   8   8   0      236.88      349.88     27.06 o 
  10   8   0       80.12      153.30     63.05 o 
   2   9   0       44.11       35.13     12.25 o 
   4   9   0       49.98       80.66     17.41 o 
   6   9   0      425.35      496.73     38.60 o 
   8   9   0       95.20      100.30     19.97 o 
  10   9   0       36.96       99.21     56.08 o 
   0  10   0     2451.38     2365.58     42.47 o 
   2  10   0      189.06      279.30     27.01 o 
   4  10   0      220.13      275.01     29.94 o 
   6  10   0      525.55      416.61     44.31 o 
   8  10   0       14.32       18.07     15.13 o 
   2  11   0      410.25      393.02     26.26 o 
   4  11   0        8.07        7.79     23.05 o 
   6  11   0        3.74      -24.96     25.72 o 
   8  11   0       38.75       65.40     19.64 o 
   0  12   0      425.10      516.48     63.71 o 
   2  12   0        0.91      -14.82     17.78 o 
   4  12   0       47.55       59.03     54.83 o 
   6  12   0      203.88      171.42     35.84 o 
   8  12   0        3.40       28.75     26.94 o 
   2  13   0      149.90      163.44     51.02 o 
   4  13   0       94.79      101.04     35.19 o 
   6  13   0       38.99       48.55     33.48 o 
   8  13   0        8.35       43.40     31.13 o 
   0  14   0      293.68      398.19     71.51 o 
   2  14   0      405.36      410.26     45.28 o 
   4  14   0      240.58      197.64     39.16 o 
   6  14   0      205.32      207.45     44.05 o 
   2  15   0      298.07      216.98     38.24 o 
   4  15   0       13.35        7.87     29.17 o 
   6  15   0       36.25       35.06     36.72 o 
   0  16   0      134.09      137.54     47.28 o 
   2  16   0      449.37      275.92     42.50 o 
   4  16   0       74.60       69.27     33.76 o 
   2  17   0       27.78       45.07     34.01 o 
   1   1   1      404.85      379.82      7.37 o 
   2   1   1      377.06      368.47      7.88 o 
   3   1   1    10457.63     9546.55     76.95 o 
   4   1   1     5869.49     5922.97     49.80 o 
   5   1   1     1123.72     1115.45     19.03 o 
   6   1   1     2094.99     2064.79     27.81 o 
   7   1   1      540.35      451.86     17.20 o 
   8   1   1        0.28       23.40     13.74 o 
   9   1   1      286.51      320.78     20.73 o 
  10   1   1       13.65      -13.66     19.24 o 
  11   1   1      399.46      250.35     35.21 o 
  12   1   1       56.65       15.78     31.22 o 
   0   2   1      719.53      710.67     12.16 o 
   1   2   1    23003.90    22202.71    129.93 o 
   2   2   1      353.22      285.41     10.35 o 
   3   2   1      420.33      391.09     10.14 o 
   4   2   1      363.63      322.31     10.13 o 
   5   2   1     1762.47     1794.05     26.01 o 
   6   2   1      828.22      852.18     31.07 o 
   7   2   1        4.87        0.04     11.36 o 
   8   2   1      205.79      246.64     18.68 o 
   9   2   1      317.85      369.50     24.59 o 
  10   2   1      601.19      567.93     28.15 o 
  11   2   1       63.06       21.10     30.71 o 
  12   2   1        4.77      -34.55     32.25 o 
   1   3   1      966.49      831.03     10.95 o 
   2   3   1      937.87      993.72     16.20 o 
   3   3   1      676.56      653.95     14.28 o 
   4   3   1      661.49      594.02     11.86 o 
   5   3   1        0.25       -2.32      7.74 o 
   6   3   1     1132.43     1164.95     23.60 o 
   7   3   1      376.13      405.33     28.58 o 
   8   3   1        3.41       10.55     13.39 o 
   9   3   1       60.00       76.86     19.25 o 
  10   3   1        9.79       22.70     23.75 o 
  11   3   1        0.96      -18.91     28.72 o 
  12   3   1        8.28      -16.45     30.05 o 
   0   4   1      321.82      288.42      9.10 o 
   1   4   1      156.35      186.40     12.01 o 
   2   4   1      163.84      215.91     17.97 o 
   3   4   1      704.77      743.41     16.01 o 
   4   4   1      905.63      975.31     19.50 o 
   5   4   1      315.63      288.70     10.96 o 
   6   4   1      496.58      465.18     15.18 o 
   7   4   1        0.67       17.89     12.34 o 
   8   4   1     2118.54     2135.56     37.47 o 
   9   4   1       51.59       93.12     19.82 o 
  10   4   1      518.05      530.27     38.54 o 
  11   4   1        0.46      -43.15     28.77 o 
  12   4   1       11.99       -9.90     30.38 o 
   1   5   1      393.82      342.55      8.40 o 
   2   5   1      929.47      940.71     17.55 o 
   3   5   1      571.75      617.64     16.00 o 
   4   5   1      912.61     1039.83     20.93 o 
   5   5   1      230.60      249.39     14.50 o 
   6   5   1      390.40      366.65     13.35 o 
   7   5   1     2935.64     2849.54     67.35 o 
   8   5   1      302.02      355.86     22.86 o 
   9   5   1     1852.63     1909.23     42.45 o 
  10   5   1      185.09      285.16     35.09 o 
  11   5   1        0.74       -6.83     29.52 o 
  12   5   1       18.62      -21.46     28.51 o 
   0   6   1     1620.29     1571.42     19.52 o 
   1   6   1      188.95      241.52      8.86 o 
   2   6   1      216.19      254.10     13.04 o 
   3   6   1     6067.83     6773.38     59.87 o 
   4   6   1      156.17      190.32     13.97 o 
   5   6   1       23.09       -4.49      9.84 o 
   6   6   1        6.07        2.14      9.81 o 
   7   6   1      144.10      194.65     15.03 o 
   8   6   1     1586.99     1603.42     34.69 o 
   9   6   1       40.46       33.83     19.55 o 
  10   6   1       17.47        8.37     25.42 o 
  11   6   1       35.19       56.49     36.15 o 
  12   6   1        6.99      -21.78     29.50 o 
   1   7   1       34.84       35.77      6.64 o 
   2   7   1     2978.56     3064.43     29.25 o 
   3   7   1      297.31      268.96     14.24 o 
   4   7   1      589.86      653.96     18.74 o 
   5   7   1       85.02      114.43     12.82 o 
   6   7   1        6.87       -7.11     11.91 o 
   7   7   1      569.54      583.68     17.94 o 
   8   7   1       89.17      140.37     15.28 o 
   9   7   1       65.38       56.57     19.81 o 
  10   7   1      103.93      142.14     38.38 o 
  11   7   1        1.42      -30.67     33.63 o 
   0   8   1      159.63      197.15     12.87 o 
   1   8   1        0.70       -1.30      6.18 o 
   2   8   1       19.03       40.18      8.48 o 
   3   8   1      384.24      409.56     13.08 o 
   4   8   1     1544.49     1495.88     27.59 o 
   5   8   1      183.97      195.88     16.52 o 
   6   8   1       78.46       82.25     15.44 o 
   7   8   1        2.34      -15.66     10.44 o 
   8   8   1      350.04      370.11     19.83 o 
   9   8   1      161.61      195.03     23.55 o 
  10   8   1       24.87       55.29     32.21 o 
  11   8   1      129.91      115.11     37.04 o 
   1   9   1        2.31       12.77      6.66 o 
   2   9   1       44.07       56.00      8.77 o 
   3   9   1      227.90      257.39     16.25 o 
   4   9   1     1096.39     1089.64     22.66 o 
   5   9   1      468.81      435.10     18.46 o 
   6   9   1       77.73       69.51     15.47 o 
   7   9   1        0.21      -18.29     12.19 o 
   8   9   1       28.30       26.18     12.69 o 
   9   9   1      266.67      301.27     20.88 o 
  10   9   1       37.22       71.45     30.50 o 
  11   9   1        0.24       27.88     39.87 o 
   0  10   1      200.70      291.04     16.30 o 
   1  10   1      278.47      283.34     17.71 o 
   2  10   1        6.91       14.61      9.11 o 
   3  10   1       16.55       -4.24     10.65 o 
   4  10   1       64.73       72.07     14.29 o 
   5  10   1       17.13       15.26     12.19 o 
   6  10   1        3.29        7.32     13.97 o 
   7  10   1        8.74        0.83     15.93 o 
   8  10   1      151.37      229.62     31.64 o 
   9  10   1       83.93       85.41     16.69 o 
  10  10   1       26.48       25.38     41.81 o 
   1  11   1       23.67       26.28     11.33 o 
   2  11   1       40.18       36.15     13.84 o 
   3  11   1       69.84      101.49     17.02 o 
   4  11   1        6.51        5.09     12.69 o 
   5  11   1      153.04      171.55     20.33 o 
   6  11   1      284.18      249.50     24.62 o 
   7  11   1       47.78       58.07     18.18 o 
   8  11   1        3.45        5.00     14.29 o 
   9  11   1       14.50       13.39     13.67 o 
  10  11   1       10.59      -34.68     35.17 o 
   0  12   1     4311.90     3953.22     72.60 o 
   1  12   1     2110.96     1977.11     42.26 o 
   2  12   1       18.84       -7.38     17.12 o 
   3  12   1        0.74      -18.68     16.08 o 
   4  12   1        0.79        0.46     16.06 o 
   5  12   1      552.82      453.82     29.81 o 
   6  12   1        8.04       -7.48     17.85 o 
   7  12   1       92.46       98.70     25.62 o 
   8  12   1       26.28       28.73     17.75 o 
   9  12   1       12.62       31.17     15.31 o 
   1  13   1        1.06      -13.08     17.13 o 
   2  13   1      123.46      142.46     25.84 o 
   3  13   1        8.78       -0.38     20.17 o 
   4  13   1      117.04       93.38     21.35 o 
   5  13   1      157.54      144.50     29.48 o 
   6  13   1       13.39        0.23     19.04 o 
   7  13   1       29.44       24.95     21.15 o 
   8  13   1       72.82       66.02     23.94 o 
   0  14   1      461.54      425.85     45.77 o 
   1  14   1        3.65       -6.93     19.14 o 
   2  14   1      996.40      891.94     39.95 o 
   3  14   1      198.01      185.18     26.65 o 
   4  14   1        5.35      -12.08     18.43 o 
   5  14   1       11.47       -5.87     21.44 o 
   6  14   1       32.40       34.47     20.28 o 
   7  14   1        0.23       -1.77     20.80 o 
   1  15   1      113.31       96.70     26.29 o 
   2  15   1        1.05       11.12     16.02 o 
   3  15   1      241.79      218.57     29.36 o 
   4  15   1      119.53      102.26     23.57 o 
   5  15   1        0.18      -21.83     21.50 o 
   6  15   1        0.03      -18.75     21.84 o 
   0  16   1        4.33       -5.62     20.52 o 
   1  16   1       21.14       -2.70     18.56 o 
   2  16   1      101.66       96.27     21.85 o 
   3  16   1        0.52        2.03     17.18 o 
   4  16   1       15.66        9.33     23.45 o 
   5  16   1        8.84       11.67     18.64 o 
   1  17   1       18.39        6.30     16.39 o 
   2  17   1       88.98       56.23     20.45 o 
   3  17   1      152.93       97.85     27.61 o 
   0   0   2     1015.32      851.40     14.14 o 
   1   0   2     2851.98     2831.95    121.20 o 
   2   0   2     3652.20     3491.51     62.59 o 
   3   0   2     9697.10     8980.09    133.08 o 
   4   0   2      208.19      207.53     22.44 o 
   5   0   2     5929.14     6667.17     83.44 o 
   6   0   2     5581.60     5614.88     96.50 o 
   7   0   2      517.90      592.94     28.75 o 
   8   0   2        0.07       -2.11     15.70 o 
   9   0   2      144.69      138.69     37.57 o 
  10   0   2       39.11        8.45     28.92 o 
  11   0   2      454.56      381.71     55.66 o 
  12   0   2      107.77       35.39     45.81 o 
   1   1   2     4063.30     3896.10     34.32 o 
   2   1   2     1189.45     1026.91     14.00 o 
   3   1   2      593.06      608.65     15.66 o 
   4   1   2      298.27      306.50     11.76 o 
   5   1   2      138.32      127.14     12.06 o 
   6   1   2      126.79      133.73     13.00 o 
   7   1   2     2498.96     2320.08     31.84 o 
   8   1   2      129.02      166.09     17.17 o 
   9   1   2      135.02      195.27     23.51 o 
  10   1   2       45.71       13.09     20.31 o 
  11   1   2      196.03      172.25     34.81 o 
  12   1   2       38.96        7.97     29.89 o 
   0   2   2      878.48      858.61     14.38 o 
   1   2   2     5014.52     4818.42     34.32 o 
   2   2   2    19884.40    19155.41    123.74 o 
   3   2   2      934.56      959.88     14.40 o 
   4   2   2      539.85      452.63     11.11 o 
   5   2   2        0.39        1.08      8.16 o 
   6   2   2       12.34        5.52      9.34 o 
   7   2   2      836.88      817.37     20.33 o 
   8   2   2        2.80      -10.22     12.67 o 
   9   2   2      110.58      111.78     21.53 o 
  10   2   2      455.60      432.68     31.57 o 
  11   2   2      198.27      150.94     38.15 o 
  12   2   2       48.12       22.65     31.65 o 
   1   3   2    11328.79    11035.91     60.32 o 
   2   3   2    17564.11    17208.05    140.93 o 
   3   3   2      680.50      690.89     13.18 o 
   4   3   2     4129.49     3923.03     34.71 o 
   5   3   2      739.22      642.93     14.82 o 
   6   3   2      405.22      357.70     15.48 o 
   7   3   2      229.94      295.07     17.14 o 
   8   3   2       88.78      157.40     35.49 o 
   9   3   2      817.67      805.23     29.95 o 
  10   3   2      172.96      198.40     26.64 o 
  11   3   2       39.17       34.52     31.13 o 
  12   3   2        3.84      -34.94     28.71 o 
   0   4   2     7256.14     6639.27     52.69 o 
   1   4   2      779.80      699.17     10.87 o 
   2   4   2       79.41       66.61      8.78 o 
   3   4   2     4238.71     4058.32     39.11 o 
   4   4   2       39.88       25.43      8.18 o 
   5   4   2      127.59      119.48     10.59 o 
   6   4   2       28.47        8.49      9.34 o 
   7   4   2      386.85      462.63     34.86 o 
   8   4   2        0.24        4.21     13.75 o 
   9   4   2     2723.95     2616.56     47.95 o 
  10   4   2        0.55       15.48     21.50 o 
  11   4   2       79.49       41.18     31.26 o 
  12   4   2        9.38      -14.08     29.17 o 
   1   5   2       62.27       88.46      6.88 o 
   2   5   2      193.15      202.95     10.62 o 
   3   5   2     1167.99     1112.05     20.26 o 
   4   5   2       50.41       40.99      9.70 o 
   5   5   2      629.03      541.85     15.40 o 
   6   5   2       37.59       31.15      9.08 o 
   7   5   2     1170.50     1084.23     23.47 o 
   8   5   2      474.74      502.36     21.93 o 
   9   5   2      517.82      599.86     33.61 o 
  10   5   2        0.25       21.53     31.63 o 
  11   5   2       13.74      -13.87     34.20 o 
  12   5   2       21.15       -3.35     28.92 o 
   0   6   2     4628.21     4315.75     41.20 o 
   1   6   2      983.90      776.32     11.47 o 
   2   6   2        0.67       22.40      7.56 o 
   3   6   2     7517.81     7947.38     67.21 o 
   4   6   2       10.08       17.68      9.70 o 
   5   6   2        0.43       -6.25      9.06 o 
   6   6   2        7.27       22.14     11.01 o 
   7   6   2      683.59      707.16     18.61 o 
   8   6   2      557.50      586.57     24.35 o 
   9   6   2      388.83      486.29     32.31 o 
  10   6   2        0.72        8.03     21.11 o 
  11   6   2      159.81      151.24     38.44 o 
  12   6   2       25.66       14.16     35.24 o 
   1   7   2      281.02      263.30      8.97 o 
   2   7   2      114.88      187.79     12.48 o 
   3   7   2      110.92      170.27     12.04 o 
   4   7   2     1660.63     1480.33     26.28 o 
   5   7   2      131.93      107.71     13.60 o 
   6   7   2      456.77      406.28     16.81 o 
   7   7   2      985.51      928.92     20.75 o 
   8   7   2      113.32      160.48     17.33 o 
   9   7   2      191.16      276.86     29.09 o 
  10   7   2        5.50        4.77     21.43 o 
  11   7   2        3.16       20.31     33.47 o 
   0   8   2     3012.30     3066.44     36.42 o 
   1   8   2     4376.90     4228.09     46.46 o 
   2   8   2        4.06        7.75      7.50 o 
   3   8   2       31.14       31.74      8.76 o 
   4   8   2       12.72       25.79     11.30 o 
   5   8   2       11.21       21.31     12.22 o 
   6   8   2       33.03       25.35     13.48 o 
   7   8   2        0.16      -18.54     12.52 o 
   8   8   2        3.27       -6.72     11.90 o 
   9   8   2      300.85      372.58     32.79 o 
  10   8   2       12.49       37.13     21.70 o 
  11   8   2        0.01       32.48     34.30 o 
   1   9   2      433.37      509.98     24.39 o 
   2   9   2      153.59      183.92     10.69 o 
   3   9   2      156.67      197.23     12.40 o 
   4   9   2       48.02      128.82     32.00 o 
   5   9   2       28.37       25.86     12.86 o 
   6   9   2        0.00        0.62     12.83 o 
   7   9   2      624.19      530.91     20.38 o 
   8   9   2       41.00       41.53     12.27 o 
   9   9   2       59.15       70.52     27.40 o 
  10   9   2       92.12      115.57     29.92 o 
  11   9   2       39.48       47.83     40.21 o 
   0  10   2      367.35      415.38     17.07 o 
   1  10   2        0.76       -2.48      7.98 o 
   2  10   2      441.39      531.47     55.30 o 
   3  10   2        2.94        0.44     10.27 o 
   4  10   2       23.21       31.96     12.29 o 
   5  10   2       53.80       51.15     14.94 o 
   6  10   2       35.77       34.55     16.40 o 
   7  10   2       22.11       15.22     16.63 o 
   8  10   2       10.46       32.37     15.68 o 
   9  10   2        3.42       35.96     20.07 o 
  10  10   2       48.64       77.88     55.83 o 
   1  11   2       67.13       62.33     12.62 o 
   2  11   2        9.58       20.40     13.38 o 
   3  11   2       53.21       48.30     14.78 o 
   4  11   2       22.47       20.18     16.64 o 
   5  11   2      153.05      133.92     19.93 o 
   6  11   2       47.33       55.67     15.88 o 
   7  11   2      163.01      177.71     23.88 o 
   8  11   2        0.00       14.90     16.55 o 
   9  11   2       15.05       11.86     20.59 o 
  10  11   2       76.47      107.01     52.26 o 
   0  12   2     1069.06     1030.47     39.90 o 
   1  12   2      355.09      372.75     19.47 o 
   2  12   2        0.23      -21.82     14.54 o 
   3  12   2      117.76       84.72     19.46 o 
   4  12   2       38.83       26.18     17.58 o 
   5  12   2      214.97      240.62     27.00 o 
   6  12   2        0.70      -14.98     18.46 o 
   7  12   2       15.79        8.70     26.10 o 
   8  12   2        0.12        1.77     14.32 o 
   9  12   2       19.82       38.94     22.28 o 
   1  13   2      141.22      118.24     25.36 o 
   2  13   2      136.56      164.39     24.86 o 
   3  13   2       52.82       27.07     21.59 o 
   4  13   2       18.40       18.03     18.43 o 
   5  13   2      811.53      659.10     36.45 o 
   6  13   2       40.10       45.24     20.36 o 
   7  13   2       14.13       10.12     22.98 o 
   8  13   2       24.10       23.05     18.65 o 
   0  14   2      209.44      356.24     55.08 o 
   1  14   2      704.54      582.34     34.24 o 
   2  14   2       71.26       92.50     22.54 o 
   3  14   2       18.89       21.95     18.09 o 
   4  14   2       41.30       34.97     20.09 o 
   5  14   2        0.01       -6.86     19.35 o 
   6  14   2       12.76       -3.03     19.33 o 
   7  14   2        2.00      -10.98     18.58 o 
   1  15   2      388.60      289.97     32.39 o 
   2  15   2        6.41       12.90     18.97 o 
   3  15   2       46.59       37.20     18.50 o 
   4  15   2       70.21       56.48     20.88 o 
   5  15   2        8.73       -7.71     21.99 o 
   6  15   2        0.35      -21.54     22.47 o 
   0  16   2        4.10       -0.60     24.16 o 
   1  16   2       23.45        5.78     21.10 o 
   2  16   2       10.81       21.93     20.52 o 
   3  16   2      339.34      290.89     31.03 o 
   4  16   2       27.67        1.61     19.05 o 
   5  16   2        1.57      -14.05     20.50 o 
   1  17   2        3.93        2.25     15.08 o 
   2  17   2       20.35       34.18     20.30 o 
   3  17   2        1.23       17.48     21.28 o 
   1   1   3      184.33      192.05     16.29 o 
   2   1   3     2881.54     2954.02     32.11 o 
   3   1   3       24.72       38.18      5.49 o 
   4   1   3     2754.67     2650.94     28.93 o 
   5   1   3       59.57      100.56     11.62 o 
   6   1   3       81.18       80.42     11.71 o 
   7   1   3        9.88       26.01     12.03 o 
   8   1   3      336.75      407.16     22.74 o 
   9   1   3        8.39       -1.08     19.12 o 
  10   1   3      309.64      273.73     29.15 o 
  11   1   3      332.35      193.00     32.45 o 
  12   1   3       23.80        4.63     28.54 o 
   0   2   3     4147.02     3888.96     60.97 o 
   1   2   3    17605.60    17528.33     90.18 o 
   2   2   3    36621.90    35138.86    338.90 o 
   3   2   3     1807.30     1792.90     22.10 o 
   4   2   3      397.95      363.51     10.30 o 
   5   2   3        5.54       33.03      9.49 o 
   6   2   3       12.42        7.53     10.10 o 
   7   2   3       61.79      102.03     13.48 o 
   8   2   3       41.03       30.57     16.31 o 
   9   2   3       86.83       76.89     22.66 o 
  10   2   3      242.93      278.08     27.81 o 
  11   2   3       74.16       49.68     25.63 o 
  12   2   3      458.63      201.15     33.91 o 
   1   3   3     3276.16     3227.27     26.26 o 
   2   3   3      522.99      467.60     25.66 o 
   3   3   3      187.25      177.98      9.11 o 
   4   3   3      561.60      548.99     13.12 o 
   5   3   3      875.99      846.93     15.43 o 
   6   3   3      142.61      174.87     13.04 o 
   7   3   3      875.95      885.98     21.75 o 
   8   3   3      108.24      151.28     19.21 o 
   9   3   3       59.37       47.72     22.46 o 
  10   3   3       50.81       73.02     23.76 o 
  11   3   3       70.57       41.19     26.49 o 
  12   3   3       20.41      -12.34     29.72 o 
   0   4   3    16549.44    15830.15    204.10 o 
   1   4   3     2735.64     2719.53     21.97 o 
   2   4   3      372.01      285.21      9.96 o 
   3   4   3     2323.70     2415.01     28.34 o 
   4   4   3     1594.44     1599.00     25.93 o 
   5   4   3        4.98       29.24      9.51 o 
   6   4   3       77.17      111.71     11.58 o 
   7   4   3      148.00      177.68     15.59 o 
   8   4   3        4.17        5.02     16.01 o 
   9   4   3      130.35      174.80     38.52 o 
  10   4   3        2.41       -6.59     21.76 o 
  11   4   3       20.76       15.26     29.05 o 
  12   4   3        0.23      -17.62     27.91 o 
   1   5   3      150.07      157.41      7.81 o 
   2   5   3      442.21      385.96     10.86 o 
   3   5   3        3.48       15.90      7.82 o 
   4   5   3      215.93      304.46     17.90 o 
   5   5   3      133.68      222.07     13.43 o 
   6   5   3      389.78      500.23     91.62 o 
   7   5   3      815.11      728.86     19.58 o 
   8   5   3      625.99      694.99     46.11 o 
   9   5   3     2749.53     2745.09     51.49 o 
  10   5   3      153.84      218.68     31.81 o 
  11   5   3        1.82       -2.99     28.34 o 
  12   5   3        3.45       -8.04     29.00 o 
   0   6   3     1158.18     1354.84     79.41 o 
   1   6   3      147.50      107.47      7.73 o 
   2   6   3     1014.54     1092.28     17.20 o 
   3   6   3     3303.81     3497.85     41.60 o 
   4   6   3        0.37       -2.17      8.95 o 
   5   6   3        1.47       -2.93      8.88 o 
   6   6   3       56.74       50.32     12.06 o 
   7   6   3        0.19       -7.54     11.37 o 
   8   6   3     1089.80     1137.12     26.20 o 
   9   6   3       62.69       86.14     23.70 o 
  10   6   3        3.40        4.44     19.58 o 
  11   6   3       48.37       35.95     36.35 o 
  12   6   3       20.79        0.71     36.70 o 
   1   7   3      627.05      695.35     12.96 o 
   2   7   3      218.73      269.94     14.77 o 
   3   7   3     2092.02     2062.77     27.25 o 
   4   7   3        1.20       13.82     10.25 o 
   5   7   3       14.26       26.10     11.66 o 
   6   7   3       23.01       20.80     11.49 o 
   7   7   3     1173.66     1138.32     25.59 o 
   8   7   3     1627.47     1503.50     31.84 o 
   9   7   3      167.97      216.61     25.79 o 
  10   7   3      171.38      188.62     27.38 o 
  11   7   3        0.81      -29.42     26.99 o 
   0   8   3      221.22      239.52     16.10 o 
   1   8   3     1258.17     1353.36     16.25 o 
   2   8   3     1389.25     1455.46     19.22 o 
   3   8   3      374.04      381.44     14.33 o 
   4   8   3      401.42      348.91     14.98 o 
   5   8   3      101.91      104.77     14.47 o 
   6   8   3        0.08        2.28     11.34 o 
   7   8   3      163.75      178.00     17.97 o 
   8   8   3       71.53       73.80     14.28 o 
   9   8   3      157.54      207.16     26.50 o 
  10   8   3      193.65      249.91     27.26 o 
  11   8   3       46.01       31.72     42.45 o 
   1   9   3      171.83      203.35     21.81 o 
   2   9   3      137.98      135.27     11.37 o 
   3   9   3       45.73       36.14     11.43 o 
   4   9   3     1136.20     1171.04     64.89 o 
   5   9   3      577.23      552.64     20.42 o 
   6   9   3       13.50       13.00     30.51 o 
   7   9   3       27.42       15.52     15.10 o 
   8   9   3        8.22        4.13     11.90 o 
   9   9   3       27.70       44.78     31.06 o 
  10   9   3       52.88       68.98     23.52 o 
  11   9   3       23.43       57.23     43.70 o 
   0  10   3       25.22       55.38     14.97 o 
   1  10   3       44.61       37.52     10.12 o 
   2  10   3      341.87      481.57     48.35 o 
   3  10   3       43.30       27.75     12.86 o 
   4  10   3      178.08      180.48     18.43 o 
   5  10   3       75.47       78.96     16.33 o 
   6  10   3       10.26       -8.17     15.99 o 
   7  10   3        1.35       20.61     15.64 o 
   8  10   3       35.52       48.51     16.20 o 
   9  10   3       32.81       74.18     22.98 o 
  10  10   3      128.95      197.38     30.71 o 
   1  11   3      190.67      252.49     18.31 o 
   2  11   3       27.68       25.53     13.22 o 
   3  11   3      137.29      147.57     16.78 o 
   4  11   3       31.79       17.75     14.60 o 
   5  11   3        1.62        8.68     17.39 o 
   6  11   3      150.07      155.88     22.46 o 
   7  11   3      157.90      157.50     22.68 o 
   8  11   3        1.61        8.71     15.42 o 
   9  11   3        2.74       23.65     20.31 o 
  10  11   3       24.99       93.89     55.50 o 
   0  12   3     3157.94     2984.72     64.88 o 
   1  12   3      515.63      476.74     21.35 o 
   2  12   3       84.16       74.28     18.66 o 
   3  12   3      188.35      194.25     22.24 o 
   4  12   3       24.85       30.19     15.11 o 
   5  12   3      724.77      545.26     26.51 o 
   6  12   3       27.90       22.40     19.37 o 
   7  12   3        2.51      -11.08     18.56 o 
   8  12   3       66.02       48.76     20.68 o 
   9  12   3       44.77       51.94     23.28 o 
   1  13   3      108.03      114.49     19.31 o 
   2  13   3       22.47       16.11     17.29 o 
   3  13   3      211.50      219.97     28.97 o 
   4  13   3        5.09        7.66     17.06 o 
   5  13   3       74.26       93.54     25.06 o 
   6  13   3      134.79      131.06     25.95 o 
   7  13   3        7.18        3.10     22.77 o 
   8  13   3       51.35       38.49     16.29 o 
   0  14   3     3479.83     3105.50    103.71 o 
   1  14   3      112.64       94.43     26.12 o 
   2  14   3      597.64      587.05     35.03 o 
   3  14   3      340.45      385.94     77.29 o 
   4  14   3       63.58       66.43     21.87 o 
   5  14   3       49.85       49.96     22.77 o 
   6  14   3       71.14       32.07     20.63 o 
   7  14   3       15.09       12.85     22.39 o 
   1  15   3      120.36       83.11     21.86 o 
   2  15   3      192.29      179.86     31.01 o 
   3  15   3       60.86       74.45     26.03 o 
   4  15   3      277.50      275.13     32.76 o 
   5  15   3       49.03       45.29     21.89 o 
   6  15   3       17.72       17.95     21.54 o 
   0  16   3       18.13       -6.38     23.07 o 
   1  16   3        0.25        6.94     19.22 o 
   2  16   3       21.82       27.72     19.60 o 
   3  16   3        1.14       18.99     22.05 o 
   4  16   3       93.86       75.95     22.80 o 
   5  16   3       11.45       12.61     28.89 o 
   1  17   3        0.13       -7.29     16.50 o 
   2  17   3        6.58       -0.33     17.87 o 
   0   0   4   195114.97   163901.42   1386.78 o 
   1   0   4      132.17      137.17      7.58 o 
   2   0   4      620.23      738.78     27.37 o 
   3   0   4     1826.44     1668.83     45.53 o 
   4   0   4      114.03      143.02     13.38 o 
   5   0   4     6590.74     6850.47    213.91 o 
   6   0   4     4284.02     4087.60     79.55 o 
   7   0   4       46.38       88.10     19.62 o 
   8   0   4      687.07      617.19     39.28 o 
   9   0   4        2.15       30.96     33.06 o 
  10   0   4        2.20        9.15     28.91 o 
  11   0   4      203.54      244.94     39.17 o 
  12   0   4      137.35       57.26     43.85 o 
   1   1   4    18361.58    17497.34    161.46 o 
   2   1   4      986.55     1094.16     17.58 o 
   3   1   4      979.04      789.63     10.72 o 
   4   1   4       27.10       21.57      6.70 o 
   5   1   4     2058.42     2004.71     35.53 o 
   6   1   4     1249.73     1222.60     23.13 o 
   7   1   4      409.31      362.75     17.56 o 
   8   1   4        1.51       -7.76     20.01 o 
   9   1   4       64.46       80.94     21.92 o 
  10   1   4       41.94       48.54     23.86 o 
  11   1   4       73.42       82.18     22.58 o 
  12   1   4       66.64       31.13     29.88 o 
   0   2   4     2170.67     2071.73     22.36 o 
   1   2   4    27919.19    27850.31    138.83 o 
   2   2   4     2915.41     2792.06     38.69 o 
   3   2   4     6053.13     5986.32     75.03 o 
   4   2   4      258.99      245.87     13.74 o 
   5   2   4        2.78        4.89      8.57 o 
   6   2   4       31.90       25.25     10.54 o 
   7   2   4        4.00        1.14     10.72 o 
   8   2   4      144.56      152.06     21.68 o 
   9   2   4      140.51      155.98     22.98 o 
  10   2   4       43.76       39.39     22.12 o 
  11   2   4      627.04      583.00     37.17 o 
  12   2   4       75.76       58.63     29.36 o 
   1   3   4    11363.91    10932.54     64.69 o 
   2   3   4     2013.34     1855.52     18.77 o 
   3   3   4    13604.13    12945.42    110.48 o 
   4   3   4      780.38      807.73     15.99 o 
   5   3   4     2075.80     2080.94     23.05 o 
   6   3   4        0.65        9.85      9.84 o 
   7   3   4      119.11      143.11     14.95 o 
   8   3   4      167.82      189.65     22.90 o 
   9   3   4        2.39      -15.92     19.17 o 
  10   3   4       60.34       65.47     24.17 o 
  11   3   4      101.66      104.54     26.54 o 
  12   3   4        9.16      -38.81     27.74 o 
   0   4   4      614.10      617.55     17.27 o 
   1   4   4      197.50      200.96     15.82 o 
   2   4   4     6359.87     6236.78     40.86 o 
   3   4   4      632.04      638.78     13.40 o 
   4   4   4      196.09      252.61     16.01 o 
   5   4   4       26.33       39.18      9.78 o 
   6   4   4       95.28      104.60     11.00 o 
   7   4   4      133.18      164.49     15.28 o 
   8   4   4       69.28       72.11     21.83 o 
   9   4   4      158.88      172.02     28.57 o 
  10   4   4      203.32      255.91     26.57 o 
  11   4   4       69.95       60.47     26.05 o 
  12   4   4        2.23       29.07     28.83 o 
   1   5   4       90.45      105.16      8.70 o 
   2   5   4      148.90      192.33      9.35 o 
   3   5   4        1.97       14.79      8.26 o 
   4   5   4      105.23      173.02     11.49 o 
   5   5   4       25.22       21.96      9.43 o 
   6   5   4       45.53       49.62     11.10 o 
   7   5   4      138.20      193.20     16.44 o 
   8   5   4      450.50      529.31     35.67 o 
   9   5   4        7.15       44.70     22.23 o 
  10   5   4      106.75      158.00     27.98 o 
  11   5   4        0.08      -19.93     22.51 o 
  12   5   4        4.17       -2.70     47.19 o 
   0   6   4     1002.97      982.78     23.67 o 
   1   6   4      147.58      135.98     10.10 o 
   2   6   4      642.96      728.62     13.55 o 
   3   6   4      288.50      309.30     12.63 o 
   4   6   4      526.50      580.48     17.38 o 
   5   6   4       47.59       52.75     10.57 o 
   6   6   4       25.92        8.98     10.44 o 
   7   6   4     2474.00     2352.99     31.52 o 
   8   6   4     1766.16     1741.77     48.17 o 
   9   6   4       21.72       24.76     20.44 o 
  10   6   4      223.78      311.45     30.98 o 
  11   6   4        1.08       -4.88     23.02 o 
  12   6   4        2.40       -8.22     35.81 o 
   1   7   4      969.48      955.33     14.71 o 
   2   7   4     3607.05     3395.12     30.23 o 
   3   7   4        0.06       -4.25      8.38 o 
   4   7   4      324.87      294.71     16.11 o 
   5   7   4      391.88      368.33     17.34 o 
   6   7   4       92.21      113.24     13.96 o 
   7   7   4      206.53      246.29     17.54 o 
   8   7   4     3678.28     3523.87     62.42 o 
   9   7   4      166.54      202.49     24.40 o 
  10   7   4       21.09       25.21     20.12 o 
  11   7   4       13.71       47.60     22.80 o 
   0   8   4        6.42        8.34     10.82 o 
   1   8   4     1051.73     1012.51     16.03 o 
   2   8   4      307.69      334.90     11.68 o 
   3   8   4      550.18      542.46     16.25 o 
   4   8   4       31.91       36.80     10.98 o 
   5   8   4       56.36       74.11     13.36 o 
   6   8   4     1104.25     1049.63     26.58 o 
   7   8   4       13.68       -0.76     13.10 o 
   8   8   4       74.99      107.98     23.27 o 
   9   8   4       13.33       37.64     30.17 o 
  10   8   4      218.13      267.01     32.72 o 
  11   8   4        0.62       24.44     37.68 o 
   1   9   4       40.12       50.33     10.08 o 
   2   9   4       93.28      141.17     13.24 o 
   3   9   4      102.66      125.05     15.13 o 
   4   9   4       26.66       33.84     12.68 o 
   5   9   4        4.69        2.71     13.42 o 
   6   9   4       30.11       30.15     17.09 o 
   7   9   4       98.03      104.11     17.37 o 
   8   9   4       10.96       15.20     19.73 o 
   9   9   4      187.82      264.95     42.57 o 
  10   9   4       38.73       69.32     24.61 o 
   0  10   4     5962.53     5670.70     81.16 o 
   1  10   4       31.17       39.80     10.79 o 
   2  10   4        0.25        0.92     10.50 o 
   3  10   4      144.12      134.24     15.49 o 
   4  10   4       20.79       24.17     12.55 o 
   5  10   4       31.97       41.93     15.14 o 
   6  10   4      580.86      507.27     23.05 o 
   7  10   4       77.04       76.14     15.67 o 
   8  10   4       54.28       56.92     19.96 o 
   9  10   4       87.60      134.74     28.33 o 
  10  10   4        7.61       29.73     25.57 o 
   1  11   4      122.43      167.70     14.62 o 
   2  11   4        0.09      -15.11     10.07 o 
   3  11   4       52.47       53.65     15.07 o 
   4  11   4      182.32      164.78     18.94 o 
   5  11   4       61.05       72.62     16.17 o 
   6  11   4      224.02      207.76     22.28 o 
   7  11   4       80.62       75.07     17.41 o 
   8  11   4       15.57        2.54     17.23 o 
   9  11   4        1.78       23.13     20.15 o 
   0  12   4      362.42      462.87     25.25 o 
   1  12   4      381.32      404.69     17.77 o 
   2  12   4        9.73       -1.18     12.82 o 
   3  12   4       26.85       32.97     15.96 o 
   4  12   4       77.43       79.39     17.50 o 
   5  12   4       11.83       24.44     16.56 o 
   6  12   4        1.43       -5.03     15.80 o 
   7  12   4       42.57       62.50     18.60 o 
   8  12   4        0.03      -12.28     16.86 o 
   9  12   4       35.02       34.50     23.66 o 
   1  13   4      336.87      394.63     25.49 o 
   2  13   4      297.42      337.92     23.70 o 
   3  13   4        0.26       -5.45     17.98 o 
   4  13   4        4.09        0.68     18.76 o 
   5  13   4        9.19       14.87     19.94 o 
   6  13   4      166.88      159.04     33.20 o 
   7  13   4       16.94       -6.75     26.13 o 
   8  13   4       18.08        2.61     17.32 o 
   0  14   4       48.24       46.99     26.56 o 
   1  14   4      931.18      880.51     40.41 o 
   2  14   4       39.07       35.75     22.42 o 
   3  14   4        1.05      -14.20     17.71 o 
   4  14   4       43.95       22.72     22.08 o 
   5  14   4        3.13       -5.02     16.62 o 
   6  14   4       51.63       42.20     22.17 o 
   7  14   4        1.26        7.67     25.40 o 
   1  15   4       26.52       13.29     19.31 o 
   2  15   4        3.19       -1.31     16.63 o 
   3  15   4        4.33       19.78     18.71 o 
   4  15   4       22.21       24.97     20.28 o 
   5  15   4        1.02        7.85     20.92 o 
   6  15   4       47.06       44.78     22.87 o 
   0  16   4       62.40       61.92     28.63 o 
   1  16   4       32.74       27.52     22.37 o 
   2  16   4       31.41        7.41     19.88 o 
   3  16   4      296.99      254.78     39.49 o 
   4  16   4        9.68       -4.70     18.58 o 
   1  17   4       18.96       10.16     18.44 o 
   2  17   4        1.39       -9.21     17.86 o 
   1   1   5      500.41      481.61     13.86 o 
   2   1   5    13196.23    12835.05    201.37 o 
   3   1   5      429.89      371.60     18.22 o 
   4   1   5       56.09       51.12      7.11 o 
   5   1   5     5510.67     5618.33     77.43 o 
   6   1   5       84.89       88.96     17.20 o 
   7   1   5      707.39      746.52     43.90 o 
   8   1   5      119.61      142.55     25.36 o 
   9   1   5      169.91      176.75     26.40 o 
  10   1   5       71.85       65.85     23.33 o 
  11   1   5       61.58       38.86     21.97 o 
  12   1   5        1.03       22.90     28.43 o 
   0   2   5    14991.94    14335.74    128.98 o 
   1   2   5     1972.42     1818.45     15.73 o 
   2   2   5     2681.02     2428.71     40.50 o 
   3   2   5     2886.37     3109.33     31.04 o 
   4   2   5     4736.56     4819.75     55.98 o 
   5   2   5     1461.77     1383.31     22.65 o 
   6   2   5     1264.73     1402.67     24.85 o 
   7   2   5        3.25       -2.44     18.29 o 
   8   2   5       40.60       54.11     21.18 o 
   9   2   5       83.99       50.36     23.21 o 
  10   2   5       22.18       31.37     23.54 o 
  11   2   5      274.17      300.04     35.12 o 
  12   2   5        1.97       -5.13     25.90 o 
   1   3   5     1937.82     1830.68     17.61 o 
   2   3   5     1008.21     1046.56     13.56 o 
   3   3   5       32.55       44.65      7.82 o 
   4   3   5      140.39      163.82     12.47 o 
   5   3   5     1158.47     1104.57     17.66 o 
   6   3   5      426.35      435.16     15.27 o 
   7   3   5       41.01       33.77     15.06 o 
   8   3   5      171.19      154.19     21.95 o 
   9   3   5       98.30       54.98     21.24 o 
  10   3   5      136.22      103.54     24.61 o 
  11   3   5      122.16      113.63     25.86 o 
  12   3   5       11.58        7.00     26.00 o 
   0   4   5     3740.22     3510.69     42.63 o 
   1   4   5     1671.29     1651.93     17.36 o 
   2   4   5     2789.37     2519.70     20.97 o 
   3   4   5       38.67       37.45      7.98 o 
   4   4   5      664.89      624.05     13.74 o 
   5   4   5      501.75      504.23     18.18 o 
   6   4   5       49.93       53.79      9.64 o 
   7   4   5        3.33        0.61     11.88 o 
   8   4   5      898.63      912.57     30.16 o 
   9   4   5        9.72       -6.66     19.42 o 
  10   4   5       50.99       76.81     25.30 o 
  11   4   5        0.45      -25.87     22.76 o 
  12   4   5       60.37       55.87     36.74 o 
   1   5   5     2042.09     1996.66     20.11 o 
   2   5   5      604.03      701.79     11.85 o 
   3   5   5     6773.04     7050.20    154.11 o 
   4   5   5     4158.50     4143.94     35.98 o 
   5   5   5        6.97       14.01      8.98 o 
   6   5   5       48.98       41.95     12.60 o 
   7   5   5     2402.64     2193.52     30.79 o 
   8   5   5      336.62      485.74     38.93 o 
   9   5   5      180.87      208.68     27.61 o 
  10   5   5       14.31       27.61     21.38 o 
  11   5   5        6.83      -15.31     20.98 o 
  12   5   5      128.36      107.23     39.07 o 
   0   6   5       38.78       26.77     10.15 o 
   1   6   5     2411.19     2261.00     25.93 o 
   2   6   5     1701.56     1763.82     45.13 o 
   3   6   5     3199.50     3488.15     35.65 o 
   4   6   5       12.96       22.62     10.09 o 
   5   6   5      122.57      176.25     13.33 o 
   6   6   5       54.12       51.53     11.98 o 
   7   6   5      287.90      330.06     18.27 o 
   8   6   5     1065.67     1090.21     33.36 o 
   9   6   5      105.02      123.51     25.22 o 
  10   6   5        0.84        1.08     20.11 o 
  11   6   5       81.91       66.42     24.60 o 
   1   7   5       43.59       39.35      8.76 o 
   2   7   5     1052.61     1106.84     16.63 o 
   3   7   5      459.23      479.01     14.79 o 
   4   7   5     1554.81     1390.31     25.85 o 
   5   7   5      129.69      162.96     13.99 o 
   6   7   5     1129.16      994.76     21.37 o 
   7   7   5       48.69       64.62     16.86 o 
   8   7   5       49.12      108.98     22.27 o 
   9   7   5       68.91      125.52     23.26 o 
  10   7   5       27.40       25.11     22.66 o 
  11   7   5        0.50       -4.15     26.41 o 
   0   8   5     1807.17     1695.29     45.48 o 
   1   8   5       49.63       37.17      9.27 o 
   2   8   5       12.29       26.59      7.45 o 
   3   8   5      353.88      326.26     13.50 o 
   4   8   5      267.03      307.75     25.52 o 
   5   8   5       35.66       33.21     11.81 o 
   6   8   5      785.39      731.45     23.52 o 
   7   8   5      181.93      247.00     21.91 o 
   8   8   5       99.37      121.69     27.15 o 
   9   8   5       90.49      144.26     28.79 o 
  10   8   5        5.31       18.18     30.82 o 
  11   8   5      113.98      118.15     31.10 o 
   1   9   5       48.24      197.52     78.69 o 
   2   9   5        1.28        1.35      8.62 o 
   3   9   5      268.72      297.52     19.09 o 
   4   9   5      131.27      170.69     17.69 o 
   5   9   5       62.13      172.05     82.56 o 
   6   9   5      209.24      220.76     20.83 o 
   7   9   5      204.24      174.87     22.32 o 
   8   9   5      267.55      286.38     25.20 o 
   9   9   5      350.29      363.92     39.90 o 
  10   9   5      100.16      167.40     37.36 o 
   0  10   5      999.80      890.54     28.63 o 
   1  10   5     1349.48     1204.83     23.17 o 
   2  10   5      428.88      428.29     16.39 o 
   3  10   5       83.10       82.16     14.28 o 
   4  10   5       37.78      159.82     65.45 o 
   5  10   5       65.73       70.20     16.30 o 
   6  10   5       54.14       67.36     17.20 o 
   7  10   5       16.62       11.06     16.25 o 
   8  10   5        0.00       -2.86     17.66 o 
   9  10   5      202.90      224.76     35.83 o 
  10  10   5       16.12       23.66     35.72 o 
   1  11   5       60.62       59.06     13.18 o 
   2  11   5      200.17      223.13     19.87 o 
   3  11   5       66.54       63.24     15.48 o 
   4  11   5      436.47      423.81     22.06 o 
   5  11   5      299.52      295.43     22.47 o 
   6  11   5      430.27      433.08     24.97 o 
   7  11   5        7.10       28.44     17.45 o 
   8  11   5        9.88       -3.46     15.90 o 
   9  11   5        3.67       19.57     24.04 o 
   0  12   5     5412.44     4987.93     72.08 o 
   1  12   5     2674.80     2477.88     35.02 o 
   2  12   5      195.58      207.29     19.25 o 
   3  12   5       21.55       24.88     14.64 o 
   4  12   5       14.96        0.55     14.78 o 
   5  12   5      158.80      153.38     21.28 o 
   6  12   5        0.06       -4.71     16.01 o 
   7  12   5      271.90      218.32     37.38 o 
   8  12   5        1.06        3.90     13.74 o 
   9  12   5       13.51       10.58     26.86 o 
   1  13   5      362.20      410.70     26.59 o 
   2  13   5        0.33       10.66     15.55 o 
   3  13   5        0.09       -7.06     14.25 o 
   4  13   5       23.30       25.46     17.74 o 
   5  13   5       17.52       27.22     18.09 o 
   6  13   5       45.92       40.50     22.38 o 
   7  13   5        7.80       25.73     14.85 o 
   8  13   5       50.53       52.98     17.62 o 
   0  14   5       32.54       44.45     32.65 o 
   1  14   5        1.49       -3.35     16.67 o 
   2  14   5      266.57      251.66     28.18 o 
   3  14   5        5.94      -11.60     15.86 o 
   4  14   5       50.12       58.67     23.49 o 
   5  14   5       34.55       15.24     20.58 o 
   6  14   5       57.18       95.10     25.49 o 
   7  14   5        0.66       24.45     21.72 o 
   1  15   5        5.14      -20.93     17.17 o 
   2  15   5       36.68       33.48     19.74 o 
   3  15   5      103.58       84.26     29.79 o 
   4  15   5       16.44       13.65     20.30 o 
   5  15   5        9.15       24.18     21.20 o 
   6  15   5        0.11        2.39     20.30 o 
   0  16   5       46.42       28.78     27.25 o 
   1  16   5       86.41       77.13     24.08 o 
   2  16   5       32.06       21.44     20.46 o 
   3  16   5        0.00        0.89     21.31 o 
   4  16   5       58.74       50.05     24.79 o 
   1  17   5        0.05      -11.91     18.19 o 
   2  17   5        8.35       16.00     17.51 o 
   0   0   6     7441.44     6693.30     67.95 o 
   1   0   6    59073.92    56261.98    351.57 o 
   2   0   6      385.76      374.57     23.10 o 
   3   0   6     1642.44     1659.91     42.08 o 
   4   0   6      390.02      297.50     24.21 o 
   5   0   6     4153.20     3983.52     55.36 o 
   6   0   6     3169.03     3143.90     70.38 o 
   7   0   6      440.93      489.37     49.03 o 
   8   0   6       38.00       65.61     33.90 o 
   9   0   6       61.62       69.06     37.87 o 
  10   0   6      775.32      645.96     68.19 o 
  11   0   6      753.34      721.88     55.07 o 
  12   0   6        1.62       33.25     31.13 o 
   1   1   6     2105.66     2036.56     16.08 o 
   2   1   6     1838.04     1857.52     23.32 o 
   3   1   6      325.15      297.33     23.26 o 
   4   1   6     1631.77     1724.37     47.44 o 
   5   1   6       43.94       56.57      8.65 o 
   6   1   6      239.46      300.84     14.42 o 
   7   1   6       13.67       44.23     18.19 o 
   8   1   6      347.39      467.11     47.24 o 
   9   1   6       35.96       44.54     23.73 o 
  10   1   6       21.11       11.74     21.40 o 
  11   1   6      342.12      337.32     39.60 o 
  12   1   6      377.63      291.93     59.31 o 
   0   2   6     3781.06     3922.09     30.24 o 
   1   2   6    14680.93    14025.41     92.84 o 
   2   2   6     5117.55     5017.37     60.08 o 
   3   2   6      152.98      175.57      9.65 o 
   4   2   6     1594.61     1618.77     33.24 o 
   5   2   6      804.19      797.88     17.00 o 
   6   2   6      161.23      183.06     14.58 o 
   7   2   6        1.16       -4.48     18.70 o 
   8   2   6      505.09      427.09     34.97 o 
   9   2   6      101.77       95.45     25.18 o 
  10   2   6      340.64      320.98     30.57 o 
  11   2   6      210.22      191.78     39.42 o 
  12   2   6       51.12       47.02     22.74 o 
   1   3   6     1603.71     1473.49     18.12 o 
   2   3   6      214.41      247.25     17.04 o 
   3   3   6       39.14       31.79      7.85 o 
   4   3   6     1984.39     2024.35     26.74 o 
   5   3   6       75.34       83.81     12.82 o 
   6   3   6      799.45      743.02     19.34 o 
   7   3   6        1.11      -21.78     17.12 o 
   8   3   6      206.42      216.39     24.38 o 
   9   3   6       35.82       19.92     22.91 o 
  10   3   6      345.99      320.48     33.34 o 
  11   3   6        7.21      -21.10     24.07 o 
  12   3   6        3.37        0.83     23.30 o 
   0   4   6     4127.01     3888.30     46.82 o 
   1   4   6      917.93      839.48     13.01 o 
   2   4   6       63.60       60.67      7.19 o 
   3   4   6      390.72      349.58     11.76 o 
   4   4   6      156.59      186.33     11.34 o 
   5   4   6       18.32       35.26     10.50 o 
   6   4   6       28.54       32.26      8.59 o 
   7   4   6      190.27      290.90     23.45 o 
   8   4   6       65.56       98.53     22.10 o 
   9   4   6       30.47       22.14     22.71 o 
  10   4   6       57.20       84.28     27.22 o 
  11   4   6        5.77      -16.05     21.48 o 
  12   4   6        7.83       31.07     21.50 o 
   1   5   6     1044.30      972.07     14.52 o 
   2   5   6      500.21      447.45     10.20 o 
   3   5   6     1065.20      984.17     25.08 o 
   4   5   6        2.07       18.73      8.24 o 
   5   5   6      189.41      263.80     28.24 o 
   6   5   6        9.92       10.57     11.16 o 
   7   5   6        0.00       -1.78     16.53 o 
   8   5   6      940.56      880.52     31.35 o 
   9   5   6       86.99      127.23     24.45 o 
  10   5   6       31.33       18.92     23.20 o 
  11   5   6        1.48        2.19     22.55 o 
  12   5   6        1.81       15.05     26.34 o 
   0   6   6     1808.51     1608.84     31.42 o 
   1   6   6     2588.08     2617.48     28.92 o 
   2   6   6     1302.08     1261.65     18.30 o 
   3   6   6     3526.14     3524.21     30.94 o 
   4   6   6        0.03       -9.29      7.85 o 
   5   6   6      284.48      365.40     15.09 o 
   6   6   6       15.05        7.44     10.30 o 
   7   6   6        1.79       -3.11     17.46 o 
   8   6   6        0.17       30.94     26.69 o 
   9   6   6      190.89      219.82     27.89 o 
  10   6   6      183.93      184.63     27.89 o 
  11   6   6       19.61       35.06     25.25 o 
   1   7   6        0.86      -10.33      7.44 o 
   2   7   6     2750.62     2766.77     31.64 o 
   3   7   6      494.63      532.97     13.35 o 
   4   7   6      182.65      237.67     15.90 o 
   5   7   6       39.64       34.21     10.87 o 
   6   7   6      517.12      522.41     19.58 o 
   7   7   6      308.41      400.20     25.68 o 
   8   7   6      592.96      603.77     28.60 o 
   9   7   6      367.19      383.02     41.77 o 
  10   7   6       23.74       14.67     25.88 o 
  11   7   6      111.55      155.40     32.29 o 
   0   8   6      299.59      258.21     22.08 o 
   1   8   6      667.42      552.76     17.39 o 
   2   8   6      172.63      185.64     13.43 o 
   3   8   6        0.04       -0.25      8.33 o 
   4   8   6      458.58      443.98     18.78 o 
   5   8   6      161.66      181.46     15.38 o 
   6   8   6        5.82       14.87     13.12 o 
   7   8   6      130.14      162.10     19.96 o 
   8   8   6      242.11      335.67     31.97 o 
   9   8   6      807.98      757.10     35.28 o 
  10   8   6       17.43       37.96     24.50 o 
  11   8   6       16.14        4.52     28.10 o 
   1   9   6        1.59      -10.03      9.49 o 
   2   9   6        2.41        1.09      9.17 o 
   3   9   6        3.11       -6.51      9.77 o 
   4   9   6       54.83       48.54     14.13 o 
   5   9   6      428.99      424.76     20.39 o 
   6   9   6      207.53      222.91     19.60 o 
   7   9   6       53.18       34.56     16.46 o 
   8   9   6        2.93        7.60     21.40 o 
   9   9   6      186.06      173.42     30.15 o 
  10   9   6      108.53      147.62     31.35 o 
   0  10   6      214.05      271.25     27.32 o 
   1  10   6        1.13       11.62     10.83 o 
   2  10   6      374.66      378.59     25.32 o 
   3  10   6       16.02       10.08     11.40 o 
   4  10   6       98.29      143.34     18.41 o 
   5  10   6        0.67       -0.79     14.37 o 
   6  10   6       32.57       14.52     14.15 o 
   7  10   6      197.63      193.90     22.48 o 
   8  10   6        2.00       16.36     20.88 o 
   9  10   6        0.49       45.05     24.27 o 
  10  10   6      214.93      248.00     70.75 o 
   1  11   6     1020.94      930.17     22.41 o 
   2  11   6       15.12       16.67     12.23 o 
   3  11   6       33.09       33.63     14.29 o 
   4  11   6        0.95       -5.78     13.77 o 
   5  11   6       21.27       12.33     16.13 o 
   6  11   6       73.35      102.68     19.60 o 
   7  11   6       14.10        4.35     16.06 o 
   8  11   6        1.62       10.40     15.85 o 
   9  11   6       10.39       11.22     27.28 o 
   0  12   6     1013.92      965.07     33.97 o 
   1  12   6     1251.73     1185.69     25.73 o 
   2  12   6      392.17      443.88     27.13 o 
   3  12   6        2.38      -12.71     14.03 o 
   4  12   6       80.62       75.58     18.19 o 
   5  12   6        7.66       20.43     15.93 o 
   6  12   6      122.53      150.81     22.56 o 
   7  12   6       15.19       43.96     26.59 o 
   8  12   6        4.49       16.92     18.87 o 
   9  12   6       43.75       21.40     17.78 o 
   1  13   6      394.22      434.37     45.55 o 
   2  13   6      102.20       95.16     20.24 o 
   3  13   6        0.22        4.99     14.38 o 
   4  13   6        0.05       -9.66     16.28 o 
   5  13   6      194.94      183.62     23.12 o 
   6  13   6        4.93       17.23     18.39 o 
   7  13   6        0.02       11.73     15.65 o 
   8  13   6       46.52       32.93     21.29 o 
   0  14   6      279.60      370.46    121.38 o 
   1  14   6      199.88      235.48     27.71 o 
   2  14   6       51.51       54.35     19.00 o 
   3  14   6       33.89       26.94     19.17 o 
   4  14   6      151.42      117.21     23.53 o 
   5  14   6       68.32       57.32     23.87 o 
   6  14   6        4.65       10.12     25.81 o 
   7  14   6       30.56       48.35     19.12 o 
   1  15   6       78.27       50.60     20.43 o 
   2  15   6       35.32       39.36     20.84 o 
   3  15   6        3.06        5.54     16.80 o 
   4  15   6       74.16       57.32     21.90 o 
   5  15   6        0.39      -16.79     18.66 o 
   6  15   6        1.06       -8.21     25.01 o 
   0  16   6        0.35      -15.15     31.11 o 
   1  16   6        1.74        6.94     18.26 o 
   2  16   6        0.62      -12.28     17.07 o 
   3  16   6       12.59       16.49     19.83 o 
   4  16   6        0.45        0.55     20.36 o 
   1  17   6        5.72       -3.19     20.72 o 
   1   1   7     9103.47     8906.30     83.97 o 
   2   1   7      236.24      255.98     12.05 o 
   3   1   7     1408.59     1212.40     19.77 o 
   4   1   7      285.32      297.52     21.28 o 
   5   1   7      690.35      713.73     18.11 o 
   6   1   7       39.25       53.49     18.67 o 
   7   1   7      115.89      190.15     22.14 o 
   8   1   7       19.23       14.71     21.56 o 
   9   1   7       40.71       28.54     24.86 o 
  10   1   7      481.46      436.83     39.65 o 
  11   1   7       33.93       29.08     24.74 o 
  12   1   7       68.86       44.33     22.29 o 
   0   2   7      872.94      772.03     12.27 o 
   1   2   7    11687.08    11760.61     95.60 o 
   2   2   7     3215.16     2930.40     39.30 o 
   3   2   7     1201.44     1221.62     18.03 o 
   4   2   7     1409.41     1515.74     21.06 o 
   5   2   7      992.88      852.85     16.80 o 
   6   2   7      378.97      413.06     27.46 o 
   7   2   7       73.78      110.81     21.59 o 
   8   2   7       12.32       19.62     23.45 o 
   9   2   7       95.43       86.79     24.04 o 
  10   2   7      141.58      128.62     25.73 o 
  11   2   7       11.68       19.78     21.63 o 
  12   2   7      294.43      198.32     60.35 o 
   1   3   7      444.28      498.84      9.34 o 
   2   3   7     5760.48     5386.46     42.67 o 
   3   3   7     1661.49     1685.82     26.62 o 
   4   3   7      434.90      552.73     14.48 o 
   5   3   7      132.04      180.04     11.94 o 
   6   3   7       58.71       89.07     20.45 o 
   7   3   7        4.59        0.55     20.02 o 
   8   3   7       48.00       57.18     22.65 o 
   9   3   7        5.97      -24.67     19.74 o 
  10   3   7        3.05        2.81     20.42 o 
  11   3   7        8.05      -19.79     24.39 o 
  12   3   7       16.11       -9.26     25.43 o 
   0   4   7     2607.23     2879.01     32.10 o 
   1   4   7      498.89      471.65     10.89 o 
   2   4   7     1173.28     1117.38     15.22 o 
   3   4   7     4894.21     4901.75     39.09 o 
   4   4   7      814.30      851.66     19.02 o 
   5   4   7     1058.48     1047.25     21.47 o 
   6   4   7       87.83      121.97     19.23 o 
   7   4   7       59.67       52.91     18.84 o 
   8   4   7      184.43      187.66     26.19 o 
   9   4   7       73.87      118.84     24.20 o 
  10   4   7        4.00      -19.04     20.66 o 
  11   4   7        1.89      -23.48     24.70 o 
  12   4   7        5.21      -29.79     25.17 o 
   1   5   7      181.13      177.41      9.39 o 
   2   5   7       31.12       36.97      8.16 o 
   3   5   7      880.38      838.16     14.06 o 
   4   5   7     6179.78     5808.50     58.60 o 
   5   5   7       80.03       97.52     11.50 o 
   6   5   7      118.66      142.06     16.28 o 
   7   5   7        2.78        1.56     17.75 o 
   8   5   7      882.79      834.21     30.28 o 
   9   5   7      599.44      575.59     30.01 o 
  10   5   7       22.52       23.60     22.23 o 
  11   5   7        6.51      -17.76     22.29 o 
   0   6   7     1242.98     1357.43     29.76 o 
   1   6   7     1980.93     1812.02     24.37 o 
   2   6   7        6.71        1.75      8.11 o 
   3   6   7      573.84      577.59     13.42 o 
   4   6   7        5.44        2.18      8.17 o 
   5   6   7       85.14      102.07     11.84 o 
   6   6   7        6.61       -8.87     13.76 o 
   7   6   7        1.69        5.65     20.36 o 
   8   6   7      641.16      566.31     26.74 o 
   9   6   7      179.37      231.88     30.04 o 
  10   6   7       46.22       45.49     23.20 o 
  11   6   7        6.46       19.00     29.78 o 
   1   7   7      516.49      473.49     14.71 o 
   2   7   7       82.86       81.18     10.76 o 
   3   7   7       89.61      102.74      9.77 o 
   4   7   7      112.40      115.67     11.17 o 
   5   7   7       73.13       45.14     10.96 o 
   6   7   7      725.20      649.45     20.05 o 
   7   7   7     1337.99     1096.45     44.35 o 
   8   7   7     2300.57     2248.62     52.95 o 
   9   7   7        5.82       31.11     22.90 o 
  10   7   7      383.28      439.30     39.74 o 
  11   7   7       10.16       28.73     22.98 o 
   0   8   7      116.90      139.78     19.68 o 
   1   8   7     1252.33     1336.22     22.94 o 
   2   8   7       41.23       55.07     11.19 o 
   3   8   7      399.91      373.31     16.71 o 
   4   8   7      262.03      337.60     28.75 o 
   5   8   7      619.52      537.21     19.20 o 
   6   8   7      882.80      912.43     35.76 o 
   7   8   7     1404.28     1338.83     39.88 o 
   8   8   7       26.23       34.31     21.91 o 
   9   8   7        2.05       36.50     22.51 o 
  10   8   7      113.48      170.38     32.16 o 
  11   8   7       15.20       29.54     29.51 o 
   1   9   7      323.15      358.78     23.01 o 
   2   9   7      256.58      296.21     21.35 o 
   3   9   7      142.09      145.19     14.76 o 
   4   9   7      114.16      123.28     16.79 o 
   5   9   7        0.69      -12.38     12.68 o 
   6   9   7      866.57      822.68     27.33 o 
   7   9   7      390.57      360.07     47.56 o 
   8   9   7      259.39      286.70     41.25 o 
   9   9   7       55.94       82.13     26.66 o 
  10   9   7      200.57      232.25     30.85 o 
   0  10   7        0.36       -0.25     13.32 o 
   1  10   7       10.66       21.06     11.10 o 
   2  10   7      235.74      258.47     17.40 o 
   3  10   7        1.12      -14.20     11.81 o 
   4  10   7      373.72      384.24     20.89 o 
   5  10   7      180.15      193.30     19.95 o 
   6  10   7        0.03       -5.80     13.72 o 
   7  10   7        5.37       18.04     15.97 o 
   8  10   7      138.02      134.24     27.52 o 
   9  10   7      202.57      181.52     76.57 o 
  10  10   7        0.82       39.89     30.28 o 
   1  11   7      971.34      908.30     23.02 o 
   2  11   7      184.98      229.06     17.31 o 
   3  11   7      276.53      325.47     20.73 o 
   4  11   7       45.33       33.06     15.94 o 
   5  11   7       11.68       12.70     15.11 o 
   6  11   7      140.22      151.46     19.69 o 
   7  11   7       75.47       97.60     19.37 o 
   8  11   7       60.33       55.23     20.74 o 
   9  11   7        6.80       15.69     19.07 o 
   0  12   7      463.17      516.73     27.99 o 
   1  12   7       38.14       71.69     14.17 o 
   2  12   7        5.23       -0.18     13.33 o 
   3  12   7      433.86      429.72     22.50 o 
   4  12   7        0.17      -16.55     14.12 o 
   5  12   7      129.39      133.23     19.04 o 
   6  12   7      237.39      217.74     45.74 o 
   7  12   7        8.19       17.56     19.59 o 
   8  12   7       22.86       25.84     16.38 o 
   1  13   7        6.65       16.89     12.80 o 
   2  13   7       11.70       26.00     14.11 o 
   3  13   7      121.61      145.35     26.22 o 
   4  13   7       46.96       57.52     27.34 o 
   5  13   7       94.54       79.55     20.91 o 
   6  13   7       30.11       40.72     34.08 o 
   7  13   7       76.16       58.01     28.36 o 
   8  13   7        5.30        4.06     13.36 o 
   0  14   7     1046.10      920.09     44.04 o 
   1  14   7       40.88       77.86     22.23 o 
   2  14   7       77.21       80.05     18.63 o 
   3  14   7        8.87       12.75     16.23 o 
   4  14   7       40.03       55.01     19.70 o 
   5  14   7       74.37       62.04     24.32 o 
   6  14   7       39.10        7.22     27.55 o 
   7  14   7        2.21        8.27     16.59 o 
   1  15   7        9.37        3.16     19.70 o 
   2  15   7      254.86      212.27     25.57 o 
   3  15   7        1.29        0.76     18.88 o 
   4  15   7       26.29        4.43     17.32 o 
   5  15   7       60.00       66.56     24.06 o 
   0  16   7        1.43       -6.10     27.39 o 
   1  16   7       89.44       63.37     21.59 o 
   2  16   7       16.08       13.48     23.56 o 
   3  16   7        0.80        2.21     18.46 o 
   4  16   7       75.79       34.38     21.85 o 
   0   0   8    24183.16    23012.14    201.32 o 
   1   0   8       17.39       -0.12      8.02 o 
   2   0   8      394.21      279.78     11.51 o 
   3   0   8     3005.77     2992.14    325.10 o 
   4   0   8      118.46      175.87     39.49 o 
   5   0   8      905.80      984.89     40.91 o 
   6   0   8      104.94      257.05     80.22 o 
   7   0   8      361.96      342.22     38.76 o 
   8   0   8      458.40      497.95    130.41 o 
   9   0   8      323.79      321.01     49.56 o 
  10   0   8      112.82       87.19     37.32 o 
  11   0   8       10.28      -39.09     38.50 o 
  12   0   8      623.41      685.53     61.89 o 
   1   1   8     4615.20     4473.80     27.24 o 
   2   1   8     1037.27      919.60     13.28 o 
   3   1   8      233.13      383.93     62.72 o 
   4   1   8     1574.48     1691.23     57.89 o 
   5   1   8      224.37      285.35     30.17 o 
   6   1   8      893.82      839.93     52.66 o 
   7   1   8      288.50      364.47     33.19 o 
   8   1   8      171.39      225.44     30.08 o 
   9   1   8        0.00      -19.63     24.85 o 
  10   1   8        4.25       -4.12     26.42 o 
  11   1   8       20.01        4.68     22.27 o 
  12   1   8        6.41       10.97     24.62 o 
   0   2   8     5812.43     5583.24     44.44 o 
   1   2   8     8028.91     7861.89     53.07 o 
   2   2   8     1085.04     1042.50     14.82 o 
   3   2   8     2052.21     2154.23     38.63 o 
   4   2   8      497.38      536.56     11.87 o 
   5   2   8      438.52      442.45     15.63 o 
   6   2   8      696.11      641.19     27.08 o 
   7   2   8      367.65      400.88     51.77 o 
   8   2   8       50.60       25.29     24.78 o 
   9   2   8       25.01        5.78     22.55 o 
  10   2   8       13.50       16.83     23.77 o 
  11   2   8      137.24      116.81     26.74 o 
  12   2   8       17.19      -15.03     24.48 o 
   1   3   8      163.68      173.31      7.92 o 
   2   3   8       61.46       88.35     10.95 o 
   3   3   8      699.91      741.39     15.20 o 
   4   3   8      887.72      830.64     17.89 o 
   5   3   8      854.39      931.52     18.86 o 
   6   3   8      533.16      481.32     24.01 o 
   7   3   8      348.78      390.49     31.30 o 
   8   3   8       31.51       28.92     20.67 o 
   9   3   8      334.22      315.62     30.09 o 
  10   3   8        1.12       -2.97     23.46 o 
  11   3   8       27.85       25.44     24.88 o 
  12   3   8        3.76        5.26     25.29 o 
   0   4   8      572.41      572.59     12.44 o 
   1   4   8     8643.75     8988.08     60.93 o 
   2   4   8     5624.82     5928.62     39.47 o 
   3   4   8     1252.52     1398.14     20.03 o 
   4   4   8     2771.98     2803.55     34.35 o 
   5   4   8      123.31      125.02     13.26 o 
   6   4   8        6.33       10.68     19.27 o 
   7   4   8      527.58      466.16     24.73 o 
   8   4   8       76.19       97.73     28.69 o 
   9   4   8      486.91      529.80     43.27 o 
  10   4   8       39.38       40.99     25.52 o 
  11   4   8       63.41       54.96     25.39 o 
  12   4   8       11.27       -7.25     25.52 o 
   1   5   8      214.13      277.96     13.04 o 
   2   5   8        2.28        4.51      7.38 o 
   3   5   8      896.47      776.31     14.58 o 
   4   5   8      293.64      342.78     12.41 o 
   5   5   8        2.80       59.49     30.22 o 
   6   5   8        7.32        9.55     17.19 o 
   7   5   8       11.60       62.86     42.49 o 
   8   5   8      644.47      615.76     28.33 o 
   9   5   8      171.01      228.43     28.87 o 
  10   5   8      303.88      313.63     42.25 o 
  11   5   8       12.50       17.12     25.86 o 
   0   6   8      182.25      162.88     16.28 o 
   1   6   8      265.73      302.58     18.53 o 
   2   6   8      604.89      609.24     16.14 o 
   3   6   8       81.55      130.44      9.23 o 
   4   6   8      174.70      241.46     12.63 o 
   5   6   8       32.90       59.81     10.85 o 
   6   6   8       88.18      105.69     20.80 o 
   7   6   8      268.79      345.94     27.00 o 
   8   6   8      521.47      512.81     26.71 o 
   9   6   8      141.05      148.57     31.07 o 
  10   6   8       48.66       63.45     29.12 o 
  11   6   8        1.52        8.63     26.19 o 
   1   7   8       44.75       60.04      9.88 o 
   2   7   8      158.82      246.55     12.72 o 
   3   7   8      480.33      469.19     14.20 o 
   4   7   8      953.70      927.64     20.03 o 
   5   7   8      122.90      148.76     13.99 o 
   6   7   8      506.20      469.69     20.99 o 
   7   7   8       35.03       65.72     23.73 o 
   8   7   8      282.82      352.06     32.86 o 
   9   7   8     1055.32      966.52     39.48 o 
  10   7   8       15.51       31.53     28.53 o 
  11   7   8       48.76       74.95     27.57 o 
   0   8   8     1593.28     1555.50     35.19 o 
   1   8   8       68.87       57.64     10.98 o 
   2   8   8       66.72       59.61     11.68 o 
   3   8   8      169.76      200.59     14.97 o 
   4   8   8       11.77        7.82     11.71 o 
   5   8   8       11.46        9.80     11.27 o 
   6   8   8     1327.28     1290.35     32.36 o 
   7   8   8      103.19      163.76     28.13 o 
   8   8   8       87.43      108.41     32.30 o 
   9   8   8       16.30       22.60     26.37 o 
  10   8   8       17.85       25.19     32.19 o 
   1   9   8       39.15       48.14     12.05 o 
   2   9   8       46.50       60.11     11.94 o 
   3   9   8      172.16      177.97     17.13 o 
   4   9   8        4.20      -10.90     13.83 o 
   5   9   8       38.44       51.07     15.83 o 
   6   9   8      124.46      149.67     21.64 o 
   7   9   8       83.82       89.92     22.61 o 
   8   9   8       19.21       14.10     26.02 o 
   9   9   8        6.13        0.97     22.43 o 
  10   9   8        7.31       51.68     55.28 o 
   0  10   8     1071.65     1068.45     33.07 o 
   1  10   8      857.97      815.57     21.42 o 
   2  10   8       89.77       82.59     14.31 o 
   3  10   8       96.40      124.74     16.28 o 
   4  10   8       78.29       77.60     17.38 o 
   5  10   8      423.63      485.04     25.14 o 
   6  10   8      234.59      328.78     57.22 o 
   7  10   8       46.56       23.34     17.79 o 
   8  10   8       12.59        9.08     18.06 o 
   9  10   8       59.43       80.83     52.24 o 
   1  11   8     1147.59      955.80     23.85 o 
   2  11   8      102.30       92.54     16.29 o 
   3  11   8       16.21        7.94     15.03 o 
   4  11   8      106.66       92.82     17.27 o 
   5  11   8        5.61       11.01     17.14 o 
   6  11   8      279.65      262.49     30.24 o 
   7  11   8       13.90        8.03     15.09 o 
   8  11   8        0.04        2.44     13.99 o 
   9  11   8        0.98       21.59     20.86 o 
   0  12   8      418.08      430.30     33.33 o 
   1  12   8        9.69       45.43     15.11 o 
   2  12   8       75.54       67.03     14.72 o 
   3  12   8      277.16      354.78     29.93 o 
   4  12   8      279.37      310.91     24.41 o 
   5  12   8        8.50       28.88     16.61 o 
   6  12   8       33.61       37.48     20.18 o 
   7  12   8       62.92       70.85     17.42 o 
   8  12   8        1.50        7.46     16.52 o 
   1  13   8      140.82      172.44     17.84 o 
   2  13   8      205.35      192.51     19.42 o 
   3  13   8      199.22      252.05     29.68 o 
   4  13   8       24.93       20.34     15.86 o 
   5  13   8      100.84      102.98     24.04 o 
   6  13   8        0.04        9.56     16.25 o 
   7  13   8       12.41       24.65     14.02 o 
   0  14   8      265.67      306.33     62.23 o 
   1  14   8      292.58      318.70     34.85 o 
   2  14   8       25.58       32.66     17.79 o 
   3  14   8       35.25       61.16     19.83 o 
   4  14   8        0.74      122.91     65.35 o 
   5  14   8        0.48       37.16     21.49 o 
   6  14   8        0.92       15.15     15.22 o 
   1  15   8        0.23        4.62     16.21 o 
   2  15   8      254.20      269.18     44.39 o 
   3  15   8        0.24       -8.82     18.45 o 
   4  15   8        4.91       16.19     20.90 o 
   5  15   8       29.53        6.63     23.23 o 
   0  16   8       48.32       75.59     34.27 o 
   1  16   8       54.71       41.84     20.45 o 
   2  16   8       79.30       79.39     25.73 o 
   3  16   8       88.32       75.88     23.80 o 
   1   1   9     2736.00     2698.56     23.14 o 
   2   1   9     1465.81     1300.98     15.30 o 
   3   1   9     1340.25     1335.88     29.10 o 
   4   1   9     1053.98     1115.97     29.28 o 
   5   1   9      398.24      398.14     22.05 o 
   6   1   9      126.20      127.06     19.96 o 
   7   1   9        2.18       -5.23     19.17 o 
   8   1   9       13.37       27.68     23.02 o 
   9   1   9        3.78      -19.31     25.49 o 
  10   1   9       14.24      -23.74     27.32 o 
  11   1   9       20.23       15.61     27.04 o 
  12   1   9        2.85        3.50     24.36 o 
   0   2   9     7946.95     7471.44     56.73 o 
   1   2   9       28.88       20.50      5.72 o 
   2   2   9      357.74      340.54     13.50 o 
   3   2   9      203.39      224.57     13.27 o 
   4   2   9     2166.31     2145.87     39.07 o 
   5   2   9      114.40      168.38     19.19 o 
   6   2   9     1484.86     1429.93     36.67 o 
   7   2   9        1.94      -24.72     17.00 o 
   8   2   9      171.49      159.06     26.93 o 
   9   2   9      126.22      112.93     33.79 o 
  10   2   9       27.57       57.48     27.59 o 
  11   2   9        0.00      -22.35     23.22 o 
  12   2   9       10.71      -11.61     23.78 o 
   1   3   9     1599.77     1437.52     16.21 o 
   2   3   9      764.48      736.18     12.96 o 
   3   3   9       61.98       37.45      7.70 o 
   4   3   9     1651.64     1611.58     24.84 o 
   5   3   9      263.53      246.50     20.73 o 
   6   3   9      486.86      454.11     26.31 o 
   7   3   9        0.01       -8.74     19.24 o 
   8   3   9       52.37       51.69     23.50 o 
   9   3   9       60.28       57.78     24.89 o 
  10   3   9      268.30      221.86     29.10 o 
  11   3   9       23.24        8.35     25.21 o 
  12   3   9        3.79       -1.79     26.06 o 
   0   4   9        7.49        4.04      6.20 o 
   1   4   9     3161.24     3131.02     22.71 o 
   2   4   9     3080.09     3325.32     27.87 o 
   3   4   9     3860.02     3635.85     32.48 o 
   4   4   9      238.61      231.46     17.25 o 
   5   4   9        1.62        9.79     11.97 o 
   6   4   9      549.44      475.44     26.01 o 
   7   4   9      945.64      941.29     34.61 o 
   8   4   9      627.96      572.77     29.29 o 
   9   4   9       54.55       68.99     25.41 o 
  10   4   9       23.61       28.17     22.00 o 
  11   4   9        5.94       -2.07     25.85 o 
   1   5   9     1626.73     1729.07     17.63 o 
   2   5   9      304.61      332.09     13.02 o 
   3   5   9     3251.58     3287.64     29.42 o 
   4   5   9      612.78      607.85     16.96 o 
   5   5   9      810.70      753.67     28.38 o 
   6   5   9      322.01      397.60     25.33 o 
   7   5   9       93.09      137.42     24.08 o 
   8   5   9      811.16      798.41     30.96 o 
   9   5   9       31.79       28.49     23.76 o 
  10   5   9      154.05      148.48     27.59 o 
  11   5   9        9.92       17.79     27.75 o 
   0   6   9     1270.77     1211.06     30.08 o 
   1   6   9      706.64      751.89     17.60 o 
   2   6   9      401.29      369.10     20.85 o 
   3   6   9      386.63      384.90     11.27 o 
   4   6   9      742.92      693.05     15.73 o 
   5   6   9      264.71      340.21     26.79 o 
   6   6   9      490.71      492.67     28.61 o 
   7   6   9      315.50      413.86     34.15 o 
   8   6   9      545.18      518.95     32.07 o 
   9   6   9        3.02        5.96     26.66 o 
  10   6   9      144.94      147.69     30.86 o 
  11   6   9       25.27       25.60     28.28 o 
   1   7   9       90.51      138.55     12.57 o 
   2   7   9       94.72      103.22     11.67 o 
   3   7   9       45.41       56.75     10.73 o 
   4   7   9       34.34       26.09     10.90 o 
   5   7   9      213.65      253.57     18.75 o 
   6   7   9      535.49      476.83     27.69 o 
   7   7   9      245.56      298.76     47.58 o 
   8   7   9        7.16       43.42     25.42 o 
   9   7   9        4.67       26.39     26.27 o 
  10   7   9       65.94       67.00     30.99 o 
  11   7   9       41.86       64.08     32.14 o 
   0   8   9       55.10       53.45     15.31 o 
   1   8   9      287.74      293.98     14.88 o 
   2   8   9      197.16      232.83     15.37 o 
   3   8   9       18.18       14.17     10.44 o 
   4   8   9       59.92       53.37     13.53 o 
   5   8   9      443.87      457.81     33.82 o 
   6   8   9      906.06      865.89     32.52 o 
   7   8   9       66.36       61.39     25.45 o 
   8   8   9      180.22      235.87     61.98 o 
   9   8   9      131.87      162.76     31.38 o 
  10   8   9        1.70       35.06     26.17 o 
   1   9   9       73.96       91.29     13.29 o 
   2   9   9     2321.44     2110.80     31.74 o 
   3   9   9     1172.67     1059.18     24.24 o 
   4   9   9       35.22       18.54     13.50 o 
   5   9   9     1774.07     1605.10     44.78 o 
   6   9   9        7.42       -0.07     15.96 o 
   7   9   9      157.40      139.63     28.36 o 
   8   9   9      302.89      266.41     75.91 o 
   9   9   9        2.55       26.62     31.15 o 
  10   9   9       97.58       93.32     34.98 o 
   0  10   9     1794.69     1753.61     42.03 o 
   1  10   9     2601.92     2384.58     34.79 o 
   2  10   9        0.00        2.62     11.66 o 
   3  10   9      538.49      486.05     21.10 o 
   4  10   9       65.26       53.06     15.59 o 
   5  10   9        5.31       17.30     16.84 o 
   6  10   9        2.80       10.75     16.23 o 
   7  10   9      126.77      128.98     58.29 o 
   8  10   9       21.04       31.16     21.10 o 
   9  10   9        1.65       24.69     22.80 o 
   1  11   9      616.19      541.70     19.99 o 
   2  11   9      152.12      160.48     17.03 o 
   3  11   9       15.29        7.47     14.94 o 
   4  11   9       73.45       84.48     16.46 o 
   5  11   9        2.08        5.85     15.52 o 
   6  11   9      138.34      109.50     29.81 o 
   7  11   9        8.24       12.41     15.15 o 
   8  11   9       19.24        4.81     23.20 o 
   9  11   9       13.61       42.95     36.85 o 
   0  12   9      959.96      872.11     35.27 o 
   1  12   9     1136.93      985.63     25.51 o 
   2  12   9      127.18      126.01     17.35 o 
   3  12   9       84.80       89.69     17.29 o 
   4  12   9      344.53      342.67     40.15 o 
   5  12   9        7.30       24.42     18.96 o 
   6  12   9       27.82       46.34     17.60 o 
   7  12   9       31.45       23.21     15.20 o 
   8  12   9        9.40       25.47     21.69 o 
   1  13   9       57.16       60.36     15.25 o 
   2  13   9        0.94       -2.14     12.78 o 
   3  13   9        0.07       -0.14     15.15 o 
   4  13   9       35.66       40.97     19.55 o 
   5  13   9        0.53       10.75     17.94 o 
   6  13   9      115.93      106.40     29.11 o 
   7  13   9        4.21       28.87     20.76 o 
   0  14   9       17.61       29.52     23.73 o 
   1  14   9      329.29      335.49     29.59 o 
   2  14   9        2.84        6.03     16.55 o 
   3  14   9       11.39       18.13     17.21 o 
   4  14   9      120.12      141.95     30.59 o 
   5  14   9       90.96       84.63     24.53 o 
   6  14   9       55.90       55.65     32.90 o 
   1  15   9      120.67      116.10     21.59 o 
   2  15   9        0.00       10.52     17.75 o 
   3  15   9       24.33       40.76     19.28 o 
   4  15   9       10.01        8.80     20.36 o 
   5  15   9        4.72       20.26     26.59 o 
   0  16   9        0.48       15.41     34.27 o 
   1  16   9       43.87       57.17     26.51 o 
   2  16   9       78.25       76.00     25.55 o 
   3  16   9       81.04       84.99     23.44 o 
   0   0  10     3038.70     2939.06     44.93 o 
   1   0  10     8323.81     8327.57     85.18 o 
   2   0  10      340.25      369.86     13.50 o 
   3   0  10       14.06       26.45     19.91 o 
   4   0  10      175.88      157.62     24.87 o 
   5   0  10      447.69      453.33     33.80 o 
   6   0  10     1165.38     1295.39    102.12 o 
   7   0  10     1023.91      979.28     51.89 o 
   8   0  10      163.34      137.87     58.73 o 
   9   0  10      186.81      220.74     42.56 o 
  10   0  10      465.65      533.61     63.38 o 
  11   0  10      226.04      232.21     53.71 o 
  12   0  10       72.44       42.37     45.63 o 
   1   1  10       81.12       93.24      7.46 o 
   2   1  10     1886.92     1896.42     19.12 o 
   3   1  10      102.69      104.98      8.08 o 
   4   1  10       58.80       44.66     14.68 o 
   5   1  10      123.95      140.68     19.02 o 
   6   1  10       37.45       40.84     18.22 o 
   7   1  10      461.24      496.21     30.01 o 
   8   1  10      140.84      157.66     28.59 o 
   9   1  10      418.12      392.12     42.99 o 
  10   1  10       10.05       -0.85     28.47 o 
  11   1  10       45.71       34.82     28.02 o 
  12   1  10      105.33       86.10     24.68 o 
   0   2  10     2681.67     2504.89     28.68 o 
   1   2  10     1430.83     1319.17     15.23 o 
   2   2  10      856.80      864.47     14.00 o 
   3   2  10        3.32       11.06      7.17 o 
   4   2  10      118.54      122.42     11.17 o 
   5   2  10      459.54      484.63     29.84 o 
   6   2  10       96.69      158.94     22.78 o 
   7   2  10       29.89       -8.05     18.49 o 
   8   2  10       29.97       26.48     23.55 o 
   9   2  10      164.30      183.13     32.70 o 
  10   2  10        6.51       -4.72     28.52 o 
  11   2  10       23.32      -16.81     23.04 o 
   1   3  10      355.71      320.53      8.36 o 
   2   3  10      533.77      511.15     11.25 o 
   3   3  10        4.05        5.84      6.30 o 
   4   3  10       35.93       41.05      8.34 o 
   5   3  10      198.22      208.47     25.96 o 
   6   3  10      440.86      446.60     28.99 o 
   7   3  10       97.80       92.85     22.73 o 
   8   3  10       44.88       39.64     24.74 o 
   9   3  10       11.43        8.12     27.04 o 
  10   3  10      140.00      142.08     26.78 o 
  11   3  10        9.83      -18.59     25.25 o 
   0   4  10     2803.99     3080.94     28.63 o 
   1   4  10      347.58      372.06     10.98 o 
   2   4  10      380.33      361.07     19.46 o 
   3   4  10     1375.24     1256.56     19.03 o 
   4   4  10       74.06      105.06     14.14 o 
   5   4  10      781.59      712.69     26.65 o 
   6   4  10      202.56      253.03     28.62 o 
   7   4  10      991.63      874.74     34.50 o 
   8   4  10       11.38       29.75     25.70 o 
   9   4  10      104.94      107.89     25.44 o 
  10   4  10        3.19       -0.29     28.31 o 
  11   4  10       46.06       76.92     26.29 o 
   1   5  10       60.39       88.44      8.23 o 
   2   5  10      145.52      149.48     12.10 o 
   3   5  10      978.42     1000.52     16.65 o 
   4   5  10     1098.78      956.91     20.54 o 
   5   5  10      622.90      605.51     27.07 o 
   6   5  10     1420.29     1330.55     37.68 o 
   7   5  10      373.62      441.94     40.58 o 
   8   5  10      671.77      591.91     28.25 o 
   9   5  10       33.28       71.65     28.34 o 
  10   5  10       19.34       33.18     24.43 o 
  11   5  10       22.98       29.31     32.23 o 
   0   6  10      946.28      796.82     26.13 o 
   1   6  10        0.05       -3.31      8.05 o 
   2   6  10      176.06      195.65     11.07 o 
   3   6  10      473.87      452.26     13.26 o 
   4   6  10      572.60      574.67     18.86 o 
   5   6  10        7.70       15.91     12.82 o 
   6   6  10      269.11      321.07     27.82 o 
   7   6  10      142.72      184.94     25.99 o 
   8   6  10      233.60      258.71     36.35 o 
   9   6  10       32.00       62.62     24.76 o 
  10   6  10       77.43       97.17     31.57 o 
  11   6  10        0.20        9.72     41.38 o 
   1   7  10      213.69      221.17     14.65 o 
   2   7  10     1993.79     1967.50     26.57 o 
   3   7  10      726.19      579.48     16.23 o 
   4   7  10      645.13      572.34     18.82 o 
   5   7  10      184.27      206.45     21.37 o 
   6   7  10      124.69      143.41     25.20 o 
   7   7  10      968.57      908.45     42.63 o 
   8   7  10      456.05      506.10     57.71 o 
   9   7  10      148.45      197.81     32.56 o 
  10   7  10        0.42       -7.12     24.79 o 
   0   8  10      261.99      242.15     21.24 o 
   1   8  10      621.90      554.22     17.87 o 
   2   8  10      197.73      247.65     16.39 o 
   3   8  10       44.00       60.37     12.28 o 
   4   8  10      256.18      278.15     19.32 o 
   5   8  10      250.53      291.41     24.71 o 
   6   8  10        3.37       11.11     21.04 o 
   7   8  10       37.39       44.01     27.03 o 
   8   8  10       79.64       97.16     31.81 o 
   9   8  10      464.60      423.13     39.76 o 
  10   8  10       62.07       80.22     33.96 o 
   1   9  10       35.75       44.68     13.21 o 
   2   9  10       51.54       79.63     14.34 o 
   3   9  10        1.39        3.48     12.11 o 
   4   9  10       13.62       12.11     13.00 o 
   5   9  10      139.74      153.47     20.58 o 
   6   9  10       26.54       35.81     17.34 o 
   7   9  10        4.97       19.51     21.68 o 
   8   9  10       12.06       29.47     19.15 o 
   9   9  10       98.28      101.87     42.47 o 
  10   9  10       13.74       -7.11     38.90 o 
   0  10  10       49.58       43.72     19.97 o 
   1  10  10      701.73      702.82     21.69 o 
   2  10  10       41.92       63.10     15.16 o 
   3  10  10       31.91       16.00     13.27 o 
   4  10  10      143.10      213.17     19.72 o 
   5  10  10        0.85        2.82     15.65 o 
   6  10  10        9.51       68.43     53.25 o 
   7  10  10       41.84       36.35     15.91 o 
   8  10  10        3.71       -8.33     22.10 o 
   9  10  10        0.45       18.37     25.38 o 
   1  11  10      669.86      567.85     20.81 o 
   2  11  10       12.61       13.45     14.53 o 
   3  11  10       64.05       53.61     16.40 o 
   4  11  10      358.33      401.68     36.45 o 
   5  11  10       64.68       53.41     17.73 o 
   6  11  10        0.24       11.84     15.40 o 
   7  11  10      183.85      115.23     40.77 o 
   8  11  10       18.26       24.79     20.47 o 
   0  12  10        5.45        1.80     20.74 o 
   1  12  10      625.01      537.49     21.22 o 
   2  12  10      192.41      186.55     19.28 o 
   3  12  10      173.98      201.77     20.02 o 
   4  12  10       40.00       48.34     16.61 o 
   5  12  10       62.69       69.70     18.77 o 
   6  12  10        6.46       28.76     17.57 o 
   7  12  10       19.46       11.33     17.61 o 
   8  12  10        1.25       24.15     18.88 o 
   1  13  10        5.80        4.18     14.85 o 
   2  13  10      448.35      511.05     41.85 o 
   3  13  10        0.16        0.51     16.57 o 
   4  13  10       90.60      106.67     19.40 o 
   5  13  10      107.88       81.78     18.38 o 
   6  13  10        2.98       30.57     16.22 o 
   7  13  10        1.87       19.23     17.50 o 
   0  14  10       35.84       48.80     23.73 o 
   1  14  10       27.75       40.68     16.58 o 
   2  14  10      154.58      152.31     22.70 o 
   3  14  10        7.11       10.15     17.46 o 
   4  14  10       86.11       91.60     49.89 o 
   5  14  10       12.27       32.73     23.65 o 
   6  14  10        0.48       14.93     15.40 o 
   1  15  10      102.23      106.03     23.75 o 
   2  15  10       57.89       55.14     18.68 o 
   3  15  10        3.62        5.69     17.54 o 
   4  15  10       67.56       83.68     25.24 o 
   0  16  10        0.27      -11.67     34.42 o 
   1  16  10        2.39       14.44     22.92 o 
   2  16  10       66.24       57.40     19.28 o 
   1   1  11     2712.27     2685.67     24.71 o 
   2   1  11      450.96      480.01     12.94 o 
   3   1  11      173.60      195.58     12.03 o 
   4   1  11       14.15       23.64     15.36 o 
   5   1  11      144.88      143.71     20.89 o 
   6   1  11        4.71        8.73     19.07 o 
   7   1  11       78.09       94.02     24.33 o 
   8   1  11      171.84      198.31     31.99 o 
   9   1  11        2.14       -9.24     24.19 o 
  10   1  11       25.87       33.72     30.01 o 
  11   1  11        0.14      -13.97     23.23 o 
   0   2  11      807.26      845.35     18.13 o 
   1   2  11      823.88      709.43     12.09 o 
   2   2  11      229.32      238.78      9.81 o 
   3   2  11       33.00       34.30      8.03 o 
   4   2  11      754.80      633.03     24.84 o 
   5   2  11       15.45       43.68     18.17 o 
   6   2  11      113.41      136.21     24.58 o 
   7   2  11        2.59        1.35     19.58 o 
   8   2  11      170.00      193.58     31.16 o 
   9   2  11        0.90       -1.19     26.93 o 
  10   2  11       35.75       46.42     27.79 o 
  11   2  11        7.01       26.02     22.60 o 
   1   3  11     1526.29     1508.91     16.15 o 
   2   3  11        0.14       -9.22      6.92 o 
   3   3  11     1652.46     1534.23     22.48 o 
   4   3  11      121.83      151.69     14.60 o 
   5   3  11      473.26      403.93     24.03 o 
   6   3  11      369.22      430.37     38.96 o 
   7   3  11       70.12      126.70     26.49 o 
   8   3  11      306.00      329.85     40.93 o 
   9   3  11        8.35       -5.74     23.40 o 
  10   3  11       92.67       95.15     25.70 o 
  11   3  11       60.70       40.74     26.98 o 
   0   4  11      111.83      138.84     13.03 o 
   1   4  11       26.36       25.29      6.67 o 
   2   4  11     1814.87     1772.81     26.88 o 
   3   4  11        7.81       25.74     14.79 o 
   4   4  11        4.82       -9.33     11.28 o 
   5   4  11        4.87       11.00     16.03 o 
   6   4  11       16.55       17.83     19.56 o 
   7   4  11       94.93      142.88     28.62 o 
   8   4  11       87.83       70.71     25.79 o 
   9   4  11      109.86      106.18     23.97 o 
  10   4  11       50.94       74.84     27.36 o 
  11   4  11       18.44      -15.71     29.93 o 
   1   5  11       90.98      103.96      9.17 o 
   2   5  11       62.44       68.44     12.38 o 
   3   5  11      188.95      197.94     14.39 o 
   4   5  11     1355.59     1286.62     26.80 o 
   5   5  11       26.19       29.04     17.13 o 
   6   5  11     1982.97     1798.64     43.23 o 
   7   5  11      709.56      719.46     36.69 o 
   8   5  11      111.54      135.83     27.06 o 
   9   5  11      127.70      157.01     29.37 o 
  10   5  11       10.83       15.94     26.48 o 
  11   5  11       58.19      118.09     37.29 o 
   0   6  11      204.08      265.13     25.60 o 
   1   6  11      126.89      150.21     10.72 o 
   2   6  11      969.69     1026.08     19.39 o 
   3   6  11      362.49      366.96     15.21 o 
   4   6  11      219.48      282.19     19.90 o 
   5   6  11      477.50      434.50     48.18 o 
   6   6  11      755.25      671.76     30.39 o 
   7   6  11        6.36       38.30     37.33 o 
   8   6  11      229.00      283.98     41.26 o 
   9   6  11       31.38       50.02     25.60 o 
  10   6  11      109.47      134.19     29.99 o 
   1   7  11        5.94       -2.02     11.08 o 
   2   7  11       51.91       68.22     11.02 o 
   3   7  11      434.02      442.78     21.39 o 
   4   7  11      355.53      391.13     26.54 o 
   5   7  11     1001.84      897.11     35.20 o 
   6   7  11      724.46      668.75     34.08 o 
   7   7  11        8.77       18.36     28.52 o 
   8   7  11      357.03      256.17     55.69 o 
   9   7  11      113.56      102.96     25.96 o 
  10   7  11      102.65      110.13     31.33 o 
   0   8  11        4.73        9.12     16.08 o 
   1   8  11       72.98       52.71     12.62 o 
   2   8  11       67.38       67.76     12.05 o 
   3   8  11      129.67      150.38     14.56 o 
   4   8  11      551.72      498.17     23.60 o 
   5   8  11      265.39      353.74     39.06 o 
   6   8  11      364.59      388.41     50.24 o 
   7   8  11      447.62      362.39     80.65 o 
   8   8  11       62.86       53.63     30.00 o 
   9   8  11       14.28       17.05     25.87 o 
  10   8  11        1.45       34.01     45.56 o 
   1   9  11        1.25      -13.51     11.09 o 
   2   9  11      249.87      339.03     25.03 o 
   3   9  11      611.06      599.73     19.54 o 
   4   9  11      736.61      662.15     24.77 o 
   5   9  11      577.33      537.40     31.91 o 
   6   9  11        0.69       -3.84     15.45 o 
   7   9  11      411.44      503.05     99.86 o 
   8   9  11      178.29      132.58     46.77 o 
   9   9  11       80.33      148.99     36.68 o 
   0  10  11        1.98      -16.23     18.27 o 
   1  10  11       11.26       35.54     16.43 o 
   2  10  11      509.58      487.34     22.28 o 
   3  10  11       35.11       34.74     15.98 o 
   4  10  11     1519.89     1562.05     61.21 o 
   5  10  11      871.40      808.51     31.74 o 
   6  10  11        0.32        4.94     16.72 o 
   7  10  11      108.80       82.12     30.70 o 
   8  10  11        2.18       46.96     35.68 o 
   9  10  11      209.20      200.00     41.84 o 
   1  11  11        1.61        6.14     13.17 o 
   2  11  11       18.44        5.01     14.27 o 
   3  11  11      184.84      223.90     19.47 o 
   4  11  11      226.17      193.90     27.38 o 
   5  11  11       94.45      105.73     31.91 o 
   6  11  11        0.52        3.31     18.35 o 
   7  11  11       12.07       15.86     15.62 o 
   8  11  11        0.14        4.94     19.96 o 
   0  12  11      333.13      353.57     33.17 o 
   1  12  11      131.33      164.35     18.37 o 
   2  12  11       42.45       24.23     15.90 o 
   3  12  11        0.03       -3.43     16.03 o 
   4  12  11        7.05       29.99     17.00 o 
   5  12  11        1.60       14.73     18.85 o 
   6  12  11      220.06      197.75     58.60 o 
   7  12  11        6.62        2.57     13.02 o 
   1  13  11       32.87       40.32     16.17 o 
   2  13  11       93.78      121.18     18.15 o 
   3  13  11       92.86       98.26     19.95 o 
   4  13  11        1.86       39.25     23.87 o 
   5  13  11       42.65       34.75     18.70 o 
   6  13  11        3.18       21.36     15.36 o 
   0  14  11       12.36       -1.06     20.88 o 
   1  14  11        8.95       30.71     15.71 o 
   2  14  11       93.60       92.15     17.79 o 
   3  14  11        0.85       14.28     15.90 o 
   4  14  11        7.28       59.89     22.86 o 
   5  14  11       25.42       25.00     18.95 o 
   1  15  11        0.01        8.88     17.00 o 
   2  15  11       51.61       52.29     18.00 o 
   3  15  11        6.54        3.74     17.19 o 
   4  15  11       38.50       17.97     22.33 o 
   0  16  11        0.05       -3.18     25.81 o 
   0   0  12       12.76       -7.40     12.93 o 
   1   0  12      122.45      180.00     13.97 o 
   2   0  12       88.85      113.96     12.15 o 
   3   0  12     1519.54     1521.59     29.24 o 
   4   0  12      186.31      258.92     35.59 o 
   5   0  12       38.29       49.66     25.39 o 
   6   0  12      154.83      176.34     37.09 o 
   7   0  12        0.49      -30.68     27.28 o 
   8   0  12      662.13      671.26    123.77 o 
   9   0  12       71.18       70.82     42.53 o 
  10   0  12       48.95       20.49     36.17 o 
  11   0  12        0.58       -9.22     42.22 o 
   1   1  12     2077.72     1959.63     19.24 o 
   2   1  12     2658.62     2411.24     24.58 o 
   3   1  12       95.77       84.96      8.99 o 
   4   1  12      265.32      251.07     22.38 o 
   5   1  12        2.01        7.12     17.11 o 
   6   1  12      120.40      135.12     22.88 o 
   7   1  12       59.42       65.47     22.72 o 
   8   1  12      239.40      272.21     33.81 o 
   9   1  12       21.93       47.75     28.59 o 
  10   1  12       61.18       30.11     27.88 o 
  11   1  12       56.80       30.61     29.77 o 
   0   2  12       13.49        5.08      9.31 o 
   1   2  12      679.13      622.34     13.76 o 
   2   2  12      255.68      248.60     10.54 o 
   3   2  12       25.71       32.56      8.37 o 
   4   2  12     2451.60     2360.78     60.11 o 
   5   2  12      702.12      650.42     27.88 o 
   6   2  12      508.57      462.92     29.60 o 
   7   2  12       26.67       14.39     22.27 o 
   8   2  12       28.62       32.20     27.32 o 
   9   2  12      349.35      355.58     66.44 o 
  10   2  12        0.22        2.78     28.96 o 
  11   2  12       46.98       55.25     32.03 o 
   1   3  12      101.49      108.72      8.53 o 
   2   3  12      929.22      918.67     16.08 o 
   3   3  12     1394.32     1181.04     18.86 o 
   4   3  12      158.53      166.90     19.54 o 
   5   3  12        0.06       -6.42     15.55 o 
   6   3  12       32.14       44.36     25.94 o 
   7   3  12      747.05      574.13     31.07 o 
   8   3  12       33.27       41.36     24.98 o 
   9   3  12      392.64      336.60     34.95 o 
  10   3  12       58.86       66.79     31.29 o 
  11   3  12        0.04       24.75     24.64 o 
   0   4  12     2743.96     2826.24     52.52 o 
   1   4  12      773.64      787.17     12.52 o 
   2   4  12     2016.57     1975.02     20.87 o 
   3   4  12      366.20      385.38     12.75 o 
   4   4  12     1947.59     1745.65     34.38 o 
   5   4  12       59.52       31.29     18.68 o 
   6   4  12      194.85      212.15     36.76 o 
   7   4  12      127.50      144.69     25.15 o 
   8   4  12        1.49      -10.88     22.10 o 
   9   4  12       85.27       92.95     25.37 o 
  10   4  12       23.55       40.04     34.94 o 
  11   4  12       60.61       90.44     33.19 o 
   1   5  12      278.93      310.87     10.01 o 
   2   5  12     2934.40     2849.04     26.38 o 
   3   5  12       57.36       88.88     12.60 o 
   4   5  12       15.83       17.50     14.45 o 
   5   5  12      131.80      126.24     25.06 o 
   6   5  12      316.74      486.78     86.36 o 
   7   5  12       15.17       24.27     20.45 o 
   8   5  12        4.39        8.24     19.93 o 
   9   5  12       85.83       85.31     29.10 o 
  10   5  12       73.20       51.18     27.79 o 
  11   5  12        5.67       13.49     30.15 o 
   0   6  12        0.89      -10.35     10.21 o 
   1   6  12      901.96      899.52     20.01 o 
   2   6  12      225.75      276.05     13.86 o 
   3   6  12        2.21      -14.83      9.88 o 
   4   6  12      134.01      114.49     16.83 o 
   5   6  12      607.23      541.78     25.53 o 
   6   6  12       15.10       22.83     19.83 o 
   7   6  12       12.16       20.83     20.28 o 
   8   6  12        2.08       -1.80     21.89 o 
   9   6  12      192.14      153.16     27.06 o 
  10   6  12       14.55       28.13     28.39 o 
   1   7  12      118.71      123.51     13.04 o 
   2   7  12        9.08       19.86     10.35 o 
   3   7  12       90.18      133.39     14.92 o 
   4   7  12      119.25      147.32     18.78 o 
   5   7  12      149.69      173.35     29.27 o 
   6   7  12        3.14        6.12     21.37 o 
   7   7  12       67.10       62.41     33.65 o 
   8   7  12        0.99       16.11     34.69 o 
   9   7  12      152.44      114.46     31.49 o 
  10   7  12       39.22       57.03     28.46 o 
   0   8  12     1246.18      984.57     32.33 o 
   1   8  12      110.46      113.18     15.57 o 
   2   8  12       10.58       21.18     11.15 o 
   3   8  12      414.16      472.94     22.03 o 
   4   8  12      130.00      151.80     18.25 o 
   5   8  12       45.51       47.88     25.58 o 
   6   8  12     1720.67     1532.76     52.24 o 
   7   8  12        0.00       -8.93     19.51 o 
   8   8  12        2.56        5.02     22.05 o 
   9   8  12        8.46       29.62     29.62 o 
   1   9  12       21.27       22.39     13.89 o 
   2   9  12     1276.75     1219.58     31.38 o 
   3   9  12      302.07      324.62     19.46 o 
   4   9  12        0.25       -1.05     14.38 o 
   5   9  12       25.43       36.60     18.06 o 
   6   9  12        0.38       25.29     23.94 o 
   7   9  12        3.15       -1.41     19.78 o 
   8   9  12        0.03      -19.27     20.46 o 
   9   9  12        1.10       26.16     25.67 o 
   0  10  12      198.76      206.99     24.40 o 
   1  10  12      767.56      651.08     21.93 o 
   2  10  12       48.32       44.33     15.73 o 
   3  10  12       98.35       97.45     16.22 o 
   4  10  12       16.24       44.57     16.38 o 
   5  10  12      150.00      134.80     32.89 o 
   6  10  12       14.05       23.12     18.37 o 
   7  10  12       52.27       41.04     21.29 o 
   8  10  12       33.98       43.06     29.72 o 
   1  11  12      386.59      379.48     21.16 o 
   2  11  12        4.42       15.98     14.66 o 
   3  11  12       60.85       62.64     16.14 o 
   4  11  12      447.04      382.63     56.42 o 
   5  11  12        6.15       16.61     17.37 o 
   6  11  12       11.81       12.31     16.08 o 
   7  11  12       41.85       48.78     22.75 o 
   8  11  12        1.20       12.69     15.82 o 
   0  12  12       10.55        6.12     20.21 o 
   1  12  12       57.46       67.30     15.83 o 
   2  12  12      169.55      157.04     18.94 o 
   3  12  12      220.59      267.90     29.98 o 
   4  12  12      176.42      173.98     35.08 o 
   5  12  12        5.12       22.59     19.74 o 
   6  12  12        7.16       20.34     19.49 o 
   7  12  12        0.11       13.09     17.18 o 
   1  13  12       61.74       54.22     16.00 o 
   2  13  12       22.21        8.53     14.82 o 
   3  13  12      115.17      115.99     20.44 o 
   4  13  12       90.94      113.54     29.27 o 
   5  13  12        4.72       29.98     19.03 o 
   6  13  12        0.31       18.33     17.77 o 
   0  14  12        7.78      -18.62     20.59 o 
   1  14  12       70.29       78.92     18.65 o 
   2  14  12      153.41      172.42     20.26 o 
   3  14  12       60.30       73.88     20.98 o 
   4  14  12       43.22       56.79     22.17 o 
   5  14  12        6.71      844.68    484.45 o 
   1  15  12        0.17        9.56     18.79 o 
   2  15  12      199.47      208.96     29.31 o 
   3  15  12       24.00       29.26     24.33 o 
   1   1  13       56.75       91.86      8.85 o 
   2   1  13     2519.21     2449.45     40.36 o 
   3   1  13      337.76      346.52     21.99 o 
   4   1  13       71.48       65.88     16.72 o 
   5   1  13       14.74       30.28     18.98 o 
   6   1  13       59.43       69.16     22.98 o 
   7   1  13        0.31      -14.68     23.18 o 
   8   1  13       43.89       11.78     23.52 o 
   9   1  13       69.18       49.93     26.61 o 
  10   1  13        0.01      -11.95     29.58 o 
  11   1  13       29.18       40.72     32.42 o 
   0   2  13     2929.91     2904.41     35.02 o 
   1   2  13      640.43      629.86     14.13 o 
   2   2  13     1795.62     1675.77     18.72 o 
   3   2  13      324.65      335.08     14.70 o 
   4   2  13        0.68       -3.58     14.89 o 
   5   2  13      846.67      753.35     29.32 o 
   6   2  13      497.78      484.79     35.30 o 
   7   2  13       63.13       32.71     21.79 o 
   8   2  13       23.00       25.67     23.02 o 
   9   2  13       18.32       14.30     25.56 o 
  10   2  13       17.66       10.35     30.14 o 
  11   2  13       11.21       21.54     38.84 o 
   1   3  13     2300.51     2261.88     21.47 o 
   2   3  13     1033.18      944.21     15.79 o 
   3   3  13      384.50      338.40     18.84 o 
   4   3  13      339.70      365.97     23.80 o 
   5   3  13      429.51      428.33     25.63 o 
   6   3  13        6.86        1.22     20.88 o 
   7   3  13      255.56      286.33     37.41 o 
   8   3  13      131.27      154.01     28.56 o 
   9   3  13       15.86       25.56     24.78 o 
  10   3  13      111.06      105.14     36.95 o 
  11   3  13        4.29       -1.40     29.05 o 
   0   4  13        8.61       12.03      9.62 o 
   1   4  13        7.46       11.72      7.22 o 
   2   4  13     2283.57     2194.52     24.85 o 
   3   4  13       50.11       46.22     10.11 o 
   4   4  13      125.08      175.70     19.58 o 
   5   4  13       37.85       50.33     20.73 o 
   6   4  13      492.08      443.94     46.49 o 
   7   4  13      721.89      592.29     31.30 o 
   8   4  13      201.54      213.23     47.67 o 
   9   4  13       79.28       61.47     24.07 o 
  10   4  13       29.39       82.88     43.39 o 
   1   5  13        5.37       -6.77      7.66 o 
   2   5  13       15.40       14.80      9.61 o 
   3   5  13        5.02       -9.29      8.08 o 
   4   5  13      307.90      487.57     74.46 o 
   5   5  13       75.04       64.18     20.05 o 
   6   5  13     1833.18     1581.88     38.68 o 
   7   5  13      115.40      157.46     42.43 o 
   8   5  13      243.47      218.85     51.53 o 
   9   5  13        5.01       37.07     35.56 o 
  10   5  13       65.18       41.03     29.17 o 
   0   6  13      385.45      405.17     21.16 o 
   1   6  13      143.93      251.74     21.59 o 
   2   6  13       41.47       41.04     10.09 o 
   3   6  13       36.68       17.50     12.99 o 
   4   6  13      651.16      841.20    178.26 o 
   5   6  13     1265.95     1117.87     39.61 o 
   6   6  13      145.24      157.09     33.40 o 
   7   6  13      402.23      355.87     68.78 o 
   8   6  13       21.60       29.75     24.82 o 
   9   6  13        3.90        4.94     22.23 o 
  10   6  13       78.97       63.93     28.52 o 
   1   7  13       55.76       54.44     12.18 o 
   2   7  13      400.61      407.65     19.14 o 
   3   7  13       51.78       57.48     14.84 o 
   4   7  13      367.66      476.09     48.59 o 
   5   7  13       50.36       73.20     24.21 o 
   6   7  13      246.15      237.19     46.17 o 
   7   7  13        0.58       -6.69     24.65 o 
   8   7  13       23.97       25.38     21.86 o 
   9   7  13       87.87       59.06     31.29 o 
  10   7  13       13.37       46.10     32.31 o 
   0   8  13     1105.08     1071.01     40.09 o 
   1   8  13        0.03      -12.61     11.11 o 
   2   8  13      412.08      418.92     17.96 o 
   3   8  13      269.19      285.81     19.91 o 
   4   8  13      186.89      219.28     21.93 o 
   5   8  13       50.17       62.77     25.96 o 
   6   8  13      575.52      586.59     38.08 o 
   7   8  13       11.28        0.82     21.74 o 
   8   8  13        1.15       19.87     21.23 o 
   9   8  13       21.52       25.66     25.69 o 
   1   9  13       47.54       46.68     16.24 o 
   2   9  13      724.51      971.09     71.86 o 
   3   9  13     1206.86     1081.77     26.47 o 
   4   9  13      310.02      367.84     36.16 o 
   5   9  13      440.87      461.09     89.28 o 
   6   9  13      288.50      245.02     56.66 o 
   7   9  13       20.22       79.10     63.35 o 
   8   9  13        5.44       13.75     34.75 o 
   9   9  13       56.05      109.10     42.08 o 
   0  10  13      471.84      476.70     29.72 o 
   1  10  13      211.46      346.88     38.37 o 
   2  10  13      199.92      218.45     18.83 o 
   3  10  13      635.44      571.69     23.34 o 
   4  10  13      371.24      423.49     52.10 o 
   5  10  13      111.16      106.52     22.53 o 
   6  10  13        0.80        5.13     21.00 o 
   7  10  13      125.17       81.49     39.78 o 
   8  10  13        2.74       50.69     24.55 o 
   1  11  13      333.35      349.68     22.10 o 
   2  11  13      124.74      145.29     21.16 o 
   3  11  13       13.94       33.94     16.54 o 
   4  11  13       77.37      109.09     21.02 o 
   5  11  13       33.85       35.10     17.67 o 
   6  11  13        1.61       17.89     16.25 o 
   7  11  13       46.95       54.86     34.94 o 
   0  12  13        2.50       -8.16     20.37 o 
   1  12  13       20.75       36.28     15.72 o 
   2  12  13      179.23      236.25     22.88 o 
   3  12  13        2.32       15.46     16.53 o 
   4  12  13      165.15      181.98     44.10 o 
   5  12  13        0.19        3.78     17.30 o 
   6  12  13       12.87       30.02     21.72 o 
   7  12  13       35.93       43.81     33.58 o 
   1  13  13       29.21       56.00     17.85 o 
   2  13  13       24.42       34.07     15.70 o 
   3  13  13       60.09       71.16     22.97 o 
   4  13  13       15.37       36.97     20.20 o 
   5  13  13        4.33       31.70     27.13 o 
   6  13  13        0.34       21.49     18.39 o 
   0  14  13      214.44      208.16     29.79 o 
   1  14  13       26.77       34.54     17.14 o 
   2  14  13       42.20       71.89     18.44 o 
   3  14  13       19.35       67.56     21.58 o 
   4  14  13       11.89       77.09     31.34 o 
   1  15  13        7.50       10.60     18.56 o 
   2  15  13       10.56       34.41     21.17 o 
   0   0  14      147.52      195.36     22.96 o 
   1   0  14     1145.61     1004.91     24.04 o 
   2   0  14      535.46      467.62     17.24 o 
   3   0  14      293.92      307.09     21.42 o 
   4   0  14      274.73      315.51     32.30 o 
   5   0  14      326.17      312.22     38.82 o 
   6   0  14      143.58      135.29     34.89 o 
   7   0  14      162.87      157.24     53.92 o 
   8   0  14      101.35      150.98     58.73 o 
   9   0  14       82.94       71.33     66.53 o 
  10   0  14      104.16       95.46     55.50 o 
  11   0  14       29.68        6.71     36.36 o 
   1   1  14       19.64       23.43      8.22 o 
   2   1  14      152.06      227.08     11.40 o 
   3   1  14      301.04      284.36     16.94 o 
   4   1  14      118.71      146.19     21.13 o 
   5   1  14      143.72      183.98     24.71 o 
   6   1  14      211.19      215.35     27.94 o 
   7   1  14      428.26      438.99     64.44 o 
   8   1  14      204.25      216.37     31.76 o 
   9   1  14      206.11      225.78     64.80 o 
  10   1  14        6.17        6.28     25.03 o 
  11   1  14        0.43       10.98     43.54 o 
   0   2  14     4274.37     4448.53     46.13 o 
   1   2  14      355.66      355.40     16.69 o 
   2   2  14     1854.25     1697.78     19.50 o 
   3   2  14       50.72       58.72     12.89 o 
   4   2  14       17.80       31.19     16.96 o 
   5   2  14       54.67       69.11     21.31 o 
   6   2  14      105.18      116.99     24.79 o 
   7   2  14       32.02       46.17     22.08 o 
   8   2  14      129.73       82.99     26.46 o 
   9   2  14      215.52      213.17     48.47 o 
  10   2  14       18.96       24.70     24.43 o 
   1   3  14     1166.19     1155.64     16.50 o 
   2   3  14      921.57      848.00     15.84 o 
   3   3  14       47.04       62.51     13.29 o 
   4   3  14      380.05      405.09     22.20 o 
   5   3  14     1083.54      937.79     29.44 o 
   6   3  14      184.38      246.86     33.12 o 
   7   3  14      492.15      430.77     76.18 o 
   8   3  14        1.48        8.36     22.41 o 
   9   3  14      176.14      158.58     40.35 o 
  10   3  14       79.01       80.01     41.76 o 
   0   4  14       12.77       25.18     13.05 o 
   1   4  14        6.93       -0.28      8.17 o 
   2   4  14      517.97      503.76     14.86 o 
   3   4  14        0.06        5.06     11.96 o 
   4   4  14      605.22      495.57     20.57 o 
   5   4  14      913.11      830.69     29.07 o 
   6   4  14      459.18      457.48     26.76 o 
   7   4  14      856.96      713.80     44.47 o 
   8   4  14        0.04       16.80     24.93 o 
   9   4  14       41.05       50.14     26.65 o 
  10   4  14       74.02       76.27     25.38 o 
   1   5  14        0.27       -0.82     10.28 o 
   2   5  14       85.17      128.55     16.90 o 
   3   5  14      300.63      339.74     18.37 o 
   4   5  14       83.76       61.52     22.67 o 
   5   5  14      755.75      752.12     79.14 o 
   6   5  14      214.54      229.97     25.68 o 
   7   5  14      228.08      239.59     46.10 o 
   8   5  14       64.72       58.49     24.38 o 
   9   5  14       43.44       48.66     29.46 o 
  10   5  14        6.06        9.23     25.87 o 
   0   6  14     1686.96     1473.19     33.31 o 
   1   6  14      820.69      811.38     18.96 o 
   2   6  14      428.06      435.62     22.02 o 
   3   6  14       81.20      100.51     17.59 o 
   4   6  14       17.08        5.94     20.34 o 
   5   6  14      194.16      226.65     30.77 o 
   6   6  14       77.15       93.70     27.96 o 
   7   6  14      358.59      263.20     43.03 o 
   8   6  14       94.32       81.36     29.03 o 
   9   6  14        0.21       11.95     26.79 o 
  10   6  14        0.28       10.63     28.33 o 
   1   7  14      285.92      316.74     21.76 o 
   2   7  14      127.83      121.30     13.04 o 
   3   7  14      670.34      558.84     21.95 o 
   4   7  14        0.41       -8.20     20.05 o 
   5   7  14      166.00      196.22     52.92 o 
   6   7  14        1.35       -5.50     19.69 o 
   7   7  14      109.43       70.62     23.32 o 
   8   7  14       66.09       23.90     21.78 o 
   9   7  14       10.36        8.37     36.70 o 
   0   8  14      276.95      314.00     24.67 o 
   1   8  14      187.67      182.71     17.92 o 
   2   8  14       68.20       43.64     13.88 o 
   3   8  14      470.42      509.93     27.87 o 
   4   8  14        4.99       12.35     21.58 o 
   5   8  14      155.21      140.43     33.96 o 
   6   8  14       66.92      113.68     31.59 o 
   7   8  14        7.55       -0.17     23.44 o 
   8   8  14      159.34       85.02     31.06 o 
   9   8  14      106.01       95.27     37.06 o 
   1   9  14       96.87      108.07     15.67 o 
   2   9  14        0.00       22.33     13.85 o 
   3   9  14        3.89       16.07     14.26 o 
   4   9  14      211.07      270.87     30.45 o 
   5   9  14        6.87       16.46     19.97 o 
   6   9  14      210.66      176.09     53.35 o 
   7   9  14       56.03       52.52     21.48 o 
   8   9  14       20.70       41.46     28.14 o 
   0  10  14       83.25       75.21     22.25 o 
   1  10  14      204.17      218.44     18.59 o 
   2  10  14       68.01       58.64     15.84 o 
   3  10  14       13.51       12.78     15.64 o 
   4  10  14       58.35       32.59     19.48 o 
   5  10  14       98.03      111.80     41.24 o 
   6  10  14       13.53       31.38     26.33 o 
   7  10  14       88.37       68.33     36.69 o 
   8  10  14      128.21       96.85     39.25 o 
   1  11  14      361.79      343.74     30.01 o 
   2  11  14      278.15      284.48     21.39 o 
   3  11  14      174.87      242.82     27.29 o 
   4  11  14      170.30      146.52     27.04 o 
   5  11  14       27.81       12.70     18.76 o 
   6  11  14        0.99       22.89     32.78 o 
   7  11  14       93.48       60.64     32.57 o 
   0  12  14       43.52       37.60     22.28 o 
   1  12  14       62.45       94.35     18.08 o 
   2  12  14      122.09      162.15     19.68 o 
   3  12  14      464.98      460.19     32.68 o 
   4  12  14      152.66      151.19     26.65 o 
   5  12  14        5.49       21.85     21.18 o 
   6  12  14        1.64        8.38     27.42 o 
   1  13  14       16.52       12.31     15.78 o 
   2  13  14        6.61        8.84     16.95 o 
   3  13  14        1.70       22.55     17.11 o 
   4  13  14        0.20       32.39     28.82 o 
   5  13  14        0.18        9.36     17.43 o 
   0  14  14       95.69       98.48     24.93 o 
   1  14  14       16.69       10.59     17.27 o 
   2  14  14      240.32      216.48     26.82 o 
   3  14  14        7.21       54.15     21.94 o 
   1   1  15       37.81       45.81      9.55 o 
   2   1  15       50.03       54.84      9.29 o 
   3   1  15      111.41       91.45     13.53 o 
   4   1  15        9.06        6.53     16.90 o 
   5   1  15        0.75       -6.36     19.68 o 
   6   1  15        4.53       14.24     20.83 o 
   7   1  15        1.95       -1.96     22.27 o 
   8   1  15       36.56       51.90     24.86 o 
   9   1  15        3.67      -10.04     26.22 o 
  10   1  15        2.75        2.54     25.13 o 
   0   2  15      345.70      438.36     17.70 o 
   1   2  15      830.59      818.65     15.15 o 
   2   2  15       62.11       72.62      9.85 o 
   3   2  15      182.98      223.73     16.71 o 
   4   2  15      233.82      221.61     21.96 o 
   5   2  15      232.17      206.34     24.74 o 
   6   2  15      129.00      120.25     25.21 o 
   7   2  15       74.26       80.94     26.70 o 
   8   2  15       12.36      -12.00     24.69 o 
   9   2  15       63.34       67.80     28.24 o 
  10   2  15       78.79       61.98     40.93 o 
   1   3  15      284.97      333.35     12.76 o 
   2   3  15        0.36        4.57      8.23 o 
   3   3  15      137.79      205.43     16.52 o 
   4   3  15     1607.59     1495.60     34.62 o 
   5   3  15     1010.36      812.51     29.13 o 
   6   3  15        0.86       -0.78     19.78 o 
   7   3  15       80.91       85.08     24.76 o 
   8   3  15       29.03       40.89     23.51 o 
   9   3  15       21.76       17.87     23.28 o 
  10   3  15       80.61       84.12     46.07 o 
   0   4  15        0.20       -2.11     12.99 o 
   1   4  15      151.03      170.56     12.69 o 
   2   4  15      169.78      206.82     14.54 o 
   3   4  15       83.45      103.22     16.36 o 
   4   4  15      152.18      159.28     19.02 o 
   5   4  15       78.57      100.50     20.82 o 
   6   4  15       11.40       54.26     23.09 o 
   7   4  15      101.30       61.49     30.53 o 
   8   4  15       14.45       -3.74     23.00 o 
   9   4  15      143.53      189.74     71.70 o 
  10   4  15       47.85       51.53     23.60 o 
   1   5  15      186.56      255.92     17.14 o 
   2   5  15      194.41      239.67     17.12 o 
   3   5  15       36.35       30.69     14.89 o 
   4   5  15       71.18       27.77     20.98 o 
   5   5  15       35.78       52.36     24.42 o 
   6   5  15       13.55       25.93     26.57 o 
   7   5  15      121.21      110.31     35.94 o 
   8   5  15        1.94        0.13     19.90 o 
   9   5  15       61.51       61.18     37.69 o 
  10   5  15        5.27       45.74     30.29 o 
   0   6  15      729.66      661.19     39.90 o 
   1   6  15      266.55      311.34     26.56 o 
   2   6  15      191.02      198.50     15.55 o 
   3   6  15       33.14       34.79     18.58 o 
   4   6  15      329.43      389.30     27.30 o 
   5   6  15        1.56       10.80     24.60 o 
   6   6  15      894.26      809.31     39.94 o 
   7   6  15      106.44       47.94     22.78 o 
   8   6  15       20.48       18.03     19.10 o 
   9   6  15        0.34       14.51     21.28 o 
   1   7  15       31.52       24.44     11.73 o 
   2   7  15        1.90       -3.20     16.63 o 
   3   7  15        3.58       -9.13     16.38 o 
   4   7  15      786.87      694.04     29.26 o 
   5   7  15     1188.79     1020.96     40.08 o 
   6   7  15       22.30       17.58     24.09 o 
   7   7  15      228.12      139.95     38.46 o 
   8   7  15        3.43      -10.36     17.73 o 
   9   7  15       36.59       13.49     19.92 o 
   0   8  15      243.76      271.15     23.77 o 
   1   8  15        6.25       16.81     11.65 o 
   2   8  15      102.41       98.97     13.24 o 
   3   8  15        3.93       -9.90     18.64 o 
   4   8  15       21.49       27.45     20.82 o 
   5   8  15      339.98      303.25     60.70 o 
   6   8  15       45.23       36.29     22.84 o 
   7   8  15        0.89       13.09     23.44 o 
   8   8  15        4.59       -2.50     32.52 o 
   1   9  15      337.42      356.63     19.75 o 
   2   9  15        2.45        4.43     14.76 o 
   3   9  15        0.92       -2.01     16.79 o 
   4   9  15        0.63       -2.03     20.99 o 
   5   9  15       57.38       93.59     42.72 o 
   6   9  15      214.37      166.06     63.03 o 
   7   9  15      289.78      266.24     97.91 o 
   8   9  15       47.35       39.31     30.25 o 
   0  10  15       46.24       57.55     19.49 o 
   1  10  15       80.33      128.38     17.49 o 
   2  10  15        6.94       -1.46     15.41 o 
   3  10  15      118.84      100.88     24.07 o 
   4  10  15      283.19      283.40     38.89 o 
   5  10  15      135.95      136.44     51.03 o 
   6  10  15       21.52       73.03     47.77 o 
   7  10  15      177.09      100.85     59.10 o 
   1  11  15        7.53       -2.98     14.65 o 
   2  11  15      214.51      196.40     21.40 o 
   3  11  15      140.33      157.88     23.59 o 
   4  11  15       96.76      106.29     22.00 o 
   5  11  15        0.67       24.62     23.62 o 
   6  11  15       40.81       63.37     39.85 o 
   7  11  15       38.59       57.11     44.43 o 
   0  12  15       29.74       37.98     25.48 o 
   1  12  15      123.61      123.87     18.17 o 
   2  12  15      269.36      274.97     33.85 o 
   3  12  15        8.26       47.89     21.72 o 
   4  12  15        3.64       21.74     20.02 o 
   5  12  15        4.95       22.24     20.08 o 
   6  12  15       33.27       55.40     42.93 o 
   1  13  15       57.67       52.96     17.47 o 
   2  13  15        9.15       26.49     19.14 o 
   3  13  15      142.43      163.39     25.35 o 
   4  13  15        7.18       40.12     23.67 o 
   0  14  15      121.78      176.01     40.14 o 
   1  14  15        2.96       17.07     17.12 o 
   2  14  15       53.76      101.42     22.69 o 
   0   0  16       32.85       55.98     19.86 o 
   1   0  16       14.42       37.85     25.08 o 
   2   0  16       72.63      120.26     20.84 o 
   3   0  16     1278.63     1197.09     76.26 o 
   4   0  16      453.57      451.03     38.32 o 
   5   0  16       29.53       -5.02     23.82 o 
   6   0  16       78.67       95.43     34.16 o 
   7   0  16        1.36       32.43     30.74 o 
   8   0  16        2.89       25.98     36.61 o 
   9   0  16       13.47       27.79     58.65 o 
  10   0  16       36.03       54.82     85.20 o 
   1   1  16      692.65      607.64     14.33 o 
   2   1  16     1155.96     1037.30     19.00 o 
   3   1  16      129.20      147.13     15.13 o 
   4   1  16      580.27      495.76     23.09 o 
   5   1  16      132.66      139.34     23.54 o 
   6   1  16        0.51       -3.29     21.22 o 
   7   1  16        6.36       -6.61     23.63 o 
   8   1  16        5.23        1.09     24.67 o 
   9   1  16       17.53       32.65     30.41 o 
  10   1  16       97.04       93.05     41.98 o 
   0   2  16     1512.08     1454.11     27.50 o 
   1   2  16     1158.19     1066.94     17.20 o 
   2   2  16      182.95      221.06     14.32 o 
   3   2  16       50.84       69.93     14.34 o 
   4   2  16      603.13      502.29     22.97 o 
   5   2  16      757.23      647.60     30.81 o 
   6   2  16      579.72      471.34     27.29 o 
   7   2  16       52.38       53.63     26.17 o 
   8   2  16        3.82       18.64     22.83 o 
   9   2  16      193.91      198.53     76.06 o 
  10   2  16       29.41       34.40     27.72 o 
   1   3  16        0.69        9.01      9.45 o 
   2   3  16       10.56       25.22     10.27 o 
   3   3  16      329.35      425.54     21.62 o 
   4   3  16      127.17      160.81     23.51 o 
   5   3  16      561.90      477.57     26.56 o 
   6   3  16       87.18      130.00     25.67 o 
   7   3  16      612.78      455.81     68.41 o 
   8   3  16        5.51       10.86     24.74 o 
   9   3  16      301.51      259.77     82.98 o 
  10   3  16        0.29       25.59     26.88 o 
   0   4  16       22.28        0.31     14.52 o 
   1   4  16       29.36       48.05     11.78 o 
   2   4  16       13.34       12.03     12.58 o 
   3   4  16      208.33      215.02     20.24 o 
   4   4  16      423.60      474.40     27.10 o 
   5   4  16        0.12       28.91     19.77 o 
   6   4  16      113.45      151.34     39.64 o 
   7   4  16       15.32        7.31     22.36 o 
   8   4  16        0.12       -5.46     18.72 o 
   9   4  16        0.34       18.20     26.07 o 
   1   5  16      310.94      328.39     18.97 o 
   2   5  16      345.53      544.15     45.61 o 
   3   5  16     1252.94     1122.05     30.42 o 
   4   5  16      297.91      374.87     35.37 o 
   5   5  16      116.19      242.24     51.11 o 
   6   5  16       38.43       53.85     27.75 o 
   7   5  16       90.11       61.94     22.22 o 
   8   5  16        6.16      -21.62     20.06 o 
   9   5  16       86.71       76.26     66.74 o 
   0   6  16      228.32      285.54     29.41 o 
   1   6  16      652.65      610.23     20.78 o 
   2   6  16      167.84      173.63     18.65 o 
   3   6  16       56.38       80.05     21.19 o 
   4   6  16       68.01       71.88     20.83 o 
   5   6  16      104.97      110.69     28.40 o 
   6   6  16       20.77       50.23     22.58 o 
   7   6  16       49.11       45.95     25.40 o 
   8   6  16       11.88       15.48     32.39 o 
   9   6  16       19.22        7.78     31.25 o 
   1   7  16        1.86        1.16     11.83 o 
   2   7  16        9.02       -4.24     14.62 o 
   3   7  16      269.48      315.45     26.89 o 
   4   7  16       89.43       96.68     20.96 o 
   5   7  16        0.30       38.61     21.70 o 
   6   7  16      269.09      201.02     44.42 o 
   7   7  16      188.17      125.11     48.98 o 
   8   7  16        0.17       19.20     22.18 o 
   9   7  16        7.03        5.28     20.94 o 
   0   8  16      168.47      134.40     21.29 o 
   1   8  16       50.97       49.52     12.75 o 
   2   8  16     1071.15      986.11     28.49 o 
   3   8  16       29.54       12.52     20.32 o 
   4   8  16      134.53      145.42     24.08 o 
   5   8  16      251.60      243.82     31.13 o 
   6   8  16      475.77      317.70    100.31 o 
   7   8  16       28.51       15.06     22.47 o 
   8   8  16        0.46        5.67     22.97 o 
   1   9  16        4.86        4.96     12.53 o 
   2   9  16       94.29      136.85     19.08 o 
   3   9  16      277.21      329.78     28.53 o 
   4   9  16       13.32       32.29     22.84 o 
   5   9  16        1.31       -3.66     22.16 o 
   6   9  16       61.07       91.95     35.42 o 
   7   9  16       69.54       69.96     27.98 o 
   8   9  16        3.76       39.82     28.21 o 
   0  10  16       77.39       85.87     21.00 o 
   1  10  16      248.96      274.66     19.04 o 
   2  10  16      100.59       94.57     18.24 o 
   3  10  16        4.71       13.83     25.35 o 
   4  10  16       60.51       91.34     25.31 o 
   5  10  16        8.67       27.87     26.48 o 
   6  10  16       23.06       82.61     25.15 o 
   7  10  16      128.04      100.42     43.03 o 
   1  11  16        0.88       -8.70     16.16 o 
   2  11  16       47.31       57.02     18.13 o 
   3  11  16       43.14       38.21     19.67 o 
   4  11  16       76.25       60.99     25.18 o 
   5  11  16       12.21       43.48     34.08 o 
   6  11  16       10.83       47.67     56.06 o 
   0  12  16       29.92       21.20     22.28 o 
   1  12  16       41.37       59.39     16.80 o 
   2  12  16       20.66       35.61     19.41 o 
   3  12  16       47.20       41.83     19.83 o 
   4  12  16       27.80       41.35     25.00 o 
   5  12  16       15.56       62.31     33.86 o 
   1  13  16       21.96       34.78     19.95 o 
   2  13  16        0.46        9.17     17.93 o 
   3  13  16      194.03      206.55     28.62 o 
   4  13  16       10.99        3.63     22.28 o 
   0  14  16       26.12       35.84     34.88 o 
   1  14  16       20.10       45.03     25.59 o 
   1   1  17       92.04      122.13     11.82 o 
   2   1  17      315.52      428.65     18.18 o 
   3   1  17       60.62       76.41     14.70 o 
   4   1  17       33.39       38.87     19.55 o 
   5   1  17        2.79      -14.03     19.40 o 
   6   1  17       29.35        8.06     22.36 o 
   7   1  17        5.91       -2.18     24.05 o 
   8   1  17       34.35       50.57     26.20 o 
   9   1  17        8.07       31.65     34.05 o 
  10   1  17        3.33       15.48     24.35 o 
   0   2  17      231.98      302.69     19.70 o 
   1   2  17        3.78       13.73      9.96 o 
   2   2  17      465.68      426.79     15.68 o 
   3   2  17     1771.30     1576.93     28.21 o 
   4   2  17       23.69        9.25     17.28 o 
   5   2  17      561.47      511.89     25.78 o 
   6   2  17      333.57      380.58     48.63 o 
   7   2  17       16.84       25.51     25.65 o 
   8   2  17        5.04        5.89     24.23 o 
   9   2  17        2.57       25.81     29.93 o 
   1   3  17      656.02      644.82     17.49 o 
   2   3  17     1730.89     1520.46     24.93 o 
   3   3  17      542.38      496.04     19.40 o 
   4   3  17      224.57      253.29     21.83 o 
   5   3  17      395.11      446.52     25.44 o 
   6   3  17      132.28      133.66     32.50 o 
   7   3  17       44.44       35.57     23.66 o 
   8   3  17       56.19       31.29     30.51 o 
   9   3  17       34.50       54.99     26.96 o 
   0   4  17      232.32      247.27     26.01 o 
   1   4  17       15.03        6.44     13.89 o 
   2   4  17       20.57       51.13     16.25 o 
   3   4  17        5.59        4.73     17.06 o 
   4   4  17       18.16        7.15     17.16 o 
   5   4  17      863.36      797.85     36.73 o 
   6   4  17       58.06       75.78     26.07 o 
   7   4  17       25.40       25.36     21.13 o 
   8   4  17       57.73       40.16     31.23 o 
   9   4  17      115.22       89.49     52.61 o 
   1   5  17        7.05       18.82     14.27 o 
   2   5  17       25.58        3.20     15.44 o 
   3   5  17      296.71      347.87     25.97 o 
   4   5  17        0.32      -20.44     17.88 o 
   5   5  17      187.21      216.70     31.82 o 
   6   5  17       64.80       37.01     26.47 o 
   7   5  17      175.61      124.19     42.17 o 
   8   5  17       14.24       13.92     37.38 o 
   9   5  17        5.77      -12.82     22.27 o 
   0   6  17      746.54      746.95     32.31 o 
   1   6  17        0.49        0.55     13.35 o 
   2   6  17        0.03      -15.36     17.73 o 
   3   6  17        0.11      -12.80     18.73 o 
   4   6  17       97.94       75.32     20.15 o 
   5   6  17      689.84      654.40     66.83 o 
   6   6  17       54.23       38.98     27.11 o 
   7   6  17       53.09       49.64     35.45 o 
   8   6  17        0.50       15.29     24.62 o 
   9   6  17        0.22       -3.36     22.49 o 
   1   7  17        0.99      -15.63     13.31 o 
   2   7  17      243.06      289.69     25.90 o 
   3   7  17       15.33        3.18     18.70 o 
   4   7  17        8.21       15.83     20.07 o 
   5   7  17      418.61      399.02     61.64 o 
   6   7  17       80.29       63.64     26.04 o 
   7   7  17        3.93        6.70     18.22 o 
   8   7  17       10.89        7.78     20.14 o 
   0   8  17      908.15      729.58     33.91 o 
   1   8  17       17.72       23.42     13.83 o 
   2   8  17       23.29       37.61     20.89 o 
   3   8  17       79.69       81.73     21.40 o 
   4   8  17       53.34       49.67     25.03 o 
   5   8  17      198.15      196.88     29.55 o 
   6   8  17       82.36       72.80     42.29 o 
   7   8  17      103.00       75.87     24.23 o 
   8   8  17       21.30        1.39     20.85 o 
   1   9  17       38.81       25.91     13.09 o 
   2   9  17       17.45       16.35     20.42 o 
   3   9  17      193.61      218.13     27.13 o 
   4   9  17        1.87       14.16     22.62 o 
   5   9  17       63.23       68.07     31.98 o 
   6   9  17      317.64      194.64     49.57 o 
   7   9  17      144.00       84.56     43.28 o 
   0  10  17       12.31       24.72     20.25 o 
   1  10  17        1.94        8.36     14.73 o 
   2  10  17      190.83      189.89     22.27 o 
   3  10  17        4.59       23.13     22.86 o 
   4  10  17        0.04        5.31     21.53 o 
   5  10  17        3.84       -8.35     25.46 o 
   6  10  17       73.87      110.83     39.94 o 
   1  11  17       56.40       62.92     18.26 o 
   2  11  17        9.89       22.93     18.57 o 
   3  11  17       14.66       26.05     18.68 o 
   4  11  17       15.38       31.71     26.90 o 
   5  11  17       10.99       23.26     29.56 o 
   0  12  17        5.76       14.65     20.65 o 
   1  12  17        7.42       20.98     18.08 o 
   2  12  17       56.86       77.98     19.82 o 
   3  12  17       12.03       29.16     21.56 o 
   4  12  17        3.82       13.91     19.64 o 
   1  13  17      181.04      186.26     30.20 o 
   2  13  17       17.83       24.33     21.84 o 
   0   0  18       26.15        9.51     20.99 o 
   1   0  18      194.77      227.06     22.62 o 
   2   0  18     2612.08     2480.92     41.83 o 
   3   0  18     2005.96     1919.07     38.11 o 
   4   0  18       99.40       86.09     29.20 o 
   5   0  18        4.28       66.52     45.13 o 
   6   0  18       74.74       57.57     28.41 o 
   7   0  18       23.86       -4.16     30.05 o 
   8   0  18        5.70      -12.59     28.36 o 
   9   0  18        8.29       29.14     35.54 o 
   1   1  18        9.80        9.92     11.85 o 
   2   1  18      180.72      225.40     16.16 o 
   3   1  18       90.71      111.09     15.84 o 
   4   1  18      706.01      541.58     24.14 o 
   5   1  18      522.31      461.07     29.33 o 
   6   1  18       44.70       38.82     21.13 o 
   7   1  18        3.60      -11.10     20.20 o 
   8   1  18      125.53      143.10     63.34 o 
   9   1  18       35.62       37.31     33.48 o 
   0   2  18      287.12      351.52     22.85 o 
   1   2  18      197.38      189.32     14.14 o 
   2   2  18      222.98      293.39     18.59 o 
   3   2  18       42.25       46.28     15.13 o 
   4   2  18      262.24      288.56     23.90 o 
   5   2  18      286.94      327.08     42.12 o 
   6   2  18        6.53        8.26     20.69 o 
   7   2  18       26.55       28.30     27.58 o 
   8   2  18        2.54        0.79     24.45 o 
   9   2  18       15.87       17.40     28.95 o 
   1   3  18       14.64       11.67     13.04 o 
   2   3  18      639.57      571.70     20.49 o 
   3   3  18      332.81      392.76     25.14 o 
   4   3  18      498.32      473.11     25.24 o 
   5   3  18      326.82      379.68     35.75 o 
   6   3  18       33.70       26.31     21.14 o 
   7   3  18       82.02       67.53     29.15 o 
   8   3  18        2.64       12.45     22.60 o 
   9   3  18      206.14      161.80     71.91 o 
   0   4  18      455.74      435.78     30.68 o 
   1   4  18      994.66      823.22     24.95 o 
   2   4  18      268.99      302.10     24.84 o 
   3   4  18       22.89       42.58     18.88 o 
   4   4  18      268.62      297.90     25.83 o 
   5   4  18      182.79      236.42     28.68 o 
   6   4  18      467.55      462.51    103.06 o 
   7   4  18      373.64      263.32     58.60 o 
   8   4  18       94.66       81.06     58.77 o 
   9   4  18        7.93       11.33     25.90 o 
   1   5  18      126.86      127.32     19.27 o 
   2   5  18      229.03      245.37     25.04 o 
   3   5  18      437.01      452.73     36.65 o 
   4   5  18       78.20       71.58     21.27 o 
   5   5  18       81.54      105.10     28.64 o 
   6   5  18       37.46       52.73     34.29 o 
   7   5  18       70.17       68.25     25.50 o 
   8   5  18       17.13       -8.72     22.78 o 
   0   6  18        0.24       21.34     20.67 o 
   1   6  18       40.36       31.83     16.78 o 
   2   6  18       58.44       36.00     20.49 o 
   3   6  18       11.75       -5.25     18.17 o 
   4   6  18      157.24      190.67     24.84 o 
   5   6  18       62.39      117.34     54.52 o 
   6   6  18       45.19       53.75     38.48 o 
   7   6  18       14.94       17.84     27.16 o 
   8   6  18        0.03       14.88     22.01 o 
   1   7  18        0.04       -7.52     15.64 o 
   2   7  18      138.12      166.70     25.58 o 
   3   7  18        6.71        9.85     20.84 o 
   4   7  18        2.75       -6.72     19.53 o 
   5   7  18        0.35       17.18     27.21 o 
   6   7  18       36.45       36.10     27.18 o 
   7   7  18        4.64       15.79     21.03 o 
   8   7  18      135.71       48.49     42.26 o 
   0   8  18      185.13      239.40     29.57 o 
   1   8  18      251.05      257.45     26.75 o 
   2   8  18      108.22      117.04     24.83 o 
   3   8  18       50.00       57.92     21.01 o 
   4   8  18       47.56       48.61     24.07 o 
   5   8  18        0.23       29.28     25.86 o 
   6   8  18       11.80       18.83     23.52 o 
   7   8  18       23.83       26.19     30.46 o 
   1   9  18      261.41      251.18     25.93 o 
   2   9  18        2.41       19.65     22.77 o 
   3   9  18      470.93      481.12     32.22 o 
   4   9  18        8.68       14.43     22.76 o 
   5   9  18        3.67       21.44     28.38 o 
   6   9  18      251.95      170.98     47.44 o 
   0  10  18      161.02      141.43     24.25 o 
   1  10  18      222.88      238.79     22.27 o 
   2  10  18        0.04       10.16     22.19 o 
   3  10  18        8.08       27.19     21.92 o 
   4  10  18        8.64       35.62     24.05 o 
   5  10  18       25.76       37.73     22.82 o 
   6  10  18       23.17       65.99     45.01 o 
   1  11  18       75.79       60.34     18.76 o 
   2  11  18      223.22      199.80     24.78 o 
   3  11  18        0.87        3.32     30.11 o 
   4  11  18        2.61       51.17     35.15 o 
   5  11  18        5.14       34.53     26.08 o 
   0  12  18        0.36        8.14     22.86 o 
   1  12  18       13.11       19.72     18.83 o 
   2  12  18        0.07        8.92     21.36 o 
   3  12  18        0.01        1.18     20.09 o 
   1   1  19      119.55      142.12     15.36 o 
   2   1  19        0.06       -7.86     12.38 o 
   3   1  19      326.27      387.11     22.93 o 
   4   1  19       89.05      133.15     26.06 o 
   5   1  19        2.49       -3.41     18.70 o 
   6   1  19      101.45       95.71     21.87 o 
   7   1  19       25.91        9.00     18.50 o 
   8   1  19       56.30       52.97     24.56 o 
   9   1  19        0.18       19.60     27.25 o 
   0   2  19      135.27      128.63     21.59 o 
   1   2  19      102.73      115.80     17.22 o 
   2   2  19       85.41       99.87     16.00 o 
   3   2  19      326.38      357.21     21.86 o 
   4   2  19       65.16       53.31     20.73 o 
   5   2  19       14.61       28.57     19.45 o 
   6   2  19        9.15        5.20     18.95 o 
   7   2  19       57.43       58.66     26.79 o 
   8   2  19       43.75       39.87     26.83 o 
   9   2  19       54.62       72.14     47.51 o 
   1   3  19       33.48        9.07     15.68 o 
   2   3  19       28.54       40.35     16.92 o 
   3   3  19      194.37      186.71     22.16 o 
   4   3  19      313.48      353.40     27.76 o 
   5   3  19      446.63      477.54     42.51 o 
   6   3  19       40.53       53.81     26.10 o 
   7   3  19       46.01       19.17     30.25 o 
   8   3  19       72.86       55.96     45.51 o 
   0   4  19        6.90       -2.13     19.82 o 
   1   4  19      300.00      381.31     26.62 o 
   2   4  19      567.79      507.59     27.31 o 
   3   4  19        5.40       14.03     19.97 o 
   4   4  19       90.50      111.83     22.47 o 
   5   4  19      111.13      138.66     35.11 o 
   6   4  19       23.39       25.53     25.62 o 
   7   4  19       12.16       34.69     24.35 o 
   8   4  19       21.74        8.84     21.47 o 
   1   5  19        0.24      -18.32     17.71 o 
   2   5  19        3.70      -20.34     18.61 o 
   3   5  19       66.67      106.75     22.58 o 
   4   5  19        0.97       10.56     21.12 o 
   5   5  19      238.22      382.86     45.93 o 
   6   5  19       38.32       21.02     27.88 o 
   7   5  19       58.41       36.11     23.66 o 
   8   5  19       77.16       33.31     33.35 o 
   0   6  19       24.42       17.96     20.81 o 
   1   6  19      479.45      461.62     44.94 o 
   2   6  19       26.51       14.07     19.79 o 
   3   6  19        9.01        8.57     20.78 o 
   4   6  19      136.52      152.28     25.46 o 
   5   6  19       33.80       50.62     33.39 o 
   6   6  19      276.02      212.33     59.98 o 
   7   6  19       57.65       37.74     26.25 o 
   8   6  19        3.64        5.87     20.12 o 
   1   7  19      107.47      118.12     22.87 o 
   2   7  19        4.80        3.55     20.73 o 
   3   7  19       11.89        1.79     21.08 o 
   4   7  19      150.61      158.05     26.21 o 
   5   7  19       75.23       54.98     26.05 o 
   6   7  19       87.04       57.14     29.98 o 
   7   7  19       18.89       45.27     41.83 o 
   0   8  19        2.15        8.50     21.31 o 
   1   8  19        6.16        7.34     19.89 o 
   2   8  19        4.03       11.84     21.09 o 
   3   8  19       30.80       25.78     21.11 o 
   4   8  19       22.55       19.98     23.36 o 
   5   8  19       26.24       44.44     26.32 o 
   6   8  19       82.11       83.14     44.24 o 
   1   9  19      541.89      476.63     46.58 o 
   2   9  19       59.04       90.17     23.81 o 
   3   9  19      236.03      282.32     33.06 o 
   4   9  19      142.01      126.89     25.56 o 
   5   9  19       47.23       34.40     29.48 o 
   6   9  19      170.16      135.14     48.35 o 
   0  10  19       38.60       33.42     22.09 o 
   1  10  19        4.94       17.78     21.94 o 
   2  10  19       52.84       65.28     24.03 o 
   3  10  19       78.85      124.78     26.78 o 
   4  10  19       50.49       97.01     26.76 o 
   5  10  19       53.42       75.40     32.16 o 
   1  11  19        4.99       12.95     17.86 o 
   2  11  19       69.01       66.18     25.23 o 
   3  11  19        2.79       28.04     24.65 o 
   4  11  19      108.43      124.14     29.97 o 
   0  12  19       35.27       61.97     31.33 o 
   1  12  19       43.48       62.34     20.71 o 
   2  12  19       41.79       67.78     25.58 o 
   0   0  20      144.84      117.67     29.32 o 
   1   0  20      969.98      832.16     28.35 o 
   2   0  20     1808.45     1586.26     36.31 o 
   3   0  20      187.65      219.16     24.97 o 
   4   0  20      811.09      711.72     37.50 o 
   5   0  20       80.72       59.12     26.45 o 
   6   0  20        1.50      -33.21     28.67 o 
   7   0  20        4.91        4.27     38.43 o 
   8   0  20       10.85       53.47     47.50 o 
   1   1  20       19.01        9.77     12.94 o 
   2   1  20       17.97       12.05     14.49 o 
   3   1  20     1403.33     1175.28     25.08 o 
   4   1  20      484.39      463.85     25.30 o 
   5   1  20        5.96        4.30     19.84 o 
   6   1  20       28.36       24.73     20.05 o 
   7   1  20        0.24        0.21     18.88 o 
   8   1  20       67.17       72.64     27.43 o 
   0   2  20       49.03       74.15     22.11 o 
   1   2  20      120.48      106.25     17.55 o 
   2   2  20       25.80        6.52     16.04 o 
   3   2  20        6.60      -12.97     17.27 o 
   4   2  20       66.22       73.36     24.64 o 
   5   2  20      324.74      310.11     39.47 o 
   6   2  20      269.92      321.75     64.05 o 
   7   2  20      266.73      217.76     56.91 o 
   8   2  20      105.09      125.20     59.54 o 
   1   3  20       10.69       26.09     18.83 o 
   2   3  20        1.19       -3.14     17.62 o 
   3   3  20      404.76      401.54     44.82 o 
   4   3  20        4.54       18.00     19.72 o 
   5   3  20        0.59        4.59     22.96 o 
   6   3  20      307.73      293.74     35.98 o 
   7   3  20        1.05      -13.85     23.92 o 
   8   3  20       61.39       39.91     34.10 o 
   0   4  20        0.59       -4.45     25.15 o 
   1   4  20      107.26       89.22     22.03 o 
   2   4  20       67.23       65.04     21.12 o 
   3   4  20       49.77       60.30     21.62 o 
   4   4  20        0.13      -26.68     20.07 o 
   5   4  20        7.69       20.95     25.52 o 
   6   4  20        4.33       27.55     30.37 o 
   7   4  20       70.12       96.51     46.12 o 
   8   4  20        6.68        7.48     37.53 o 
   1   5  20       38.99       35.56     19.86 o 
   2   5  20        2.71      -12.18     17.35 o 
   3   5  20       20.10       -2.12     20.48 o 
   4   5  20      144.70      217.95     32.87 o 
   5   5  20      223.53      248.54     47.66 o 
   6   5  20      342.70      344.95    137.68 o 
   7   5  20       43.03       46.34     25.29 o 
   0   6  20        7.38       30.73     25.29 o 
   1   6  20      137.98      142.41     23.21 o 
   2   6  20       26.49       15.66     21.03 o 
   3   6  20       67.45       70.14     22.40 o 
   4   6  20       88.11       74.68     25.46 o 
   5   6  20       20.92       62.42     25.89 o 
   6   6  20        7.44       27.97     23.26 o 
   7   6  20        3.63       11.38     39.85 o 
   1   7  20      124.06      134.08     23.66 o 
   2   7  20       10.85       -4.35     20.35 o 
   3   7  20       31.72       49.27     23.32 o 
   4   7  20        3.65       -2.58     21.41 o 
   5   7  20        7.53       28.18     37.62 o 
   6   7  20       86.15       83.65     50.11 o 
   0   8  20      270.94      236.82     35.25 o 
   1   8  20        2.81       13.03     20.26 o 
   2   8  20      126.82      125.91     29.23 o 
   3   8  20        0.09      -13.71     17.74 o 
   4   8  20        8.96       19.03     21.40 o 
   5   8  20        1.46       22.33     28.86 o 
   6   8  20       75.36       62.08     41.07 o 
   1   9  20       10.52       42.61     21.88 o 
   2   9  20       41.12       56.74     23.50 o 
   3   9  20       61.51       36.06     23.05 o 
   4   9  20        0.37       22.03     24.03 o 
   5   9  20      230.24      224.56     55.25 o 
   0  10  20       91.41       83.15     31.88 o 
   1  10  20       41.93       33.22     22.75 o 
   2  10  20       13.12       39.58     21.82 o 
   3  10  20       22.22       35.84     23.09 o 
   4  10  20       25.95       52.50     23.66 o 
   1  11  20        1.00       24.08     20.74 o 
   2  11  20        6.45       43.21     26.64 o 
   1   1  21        0.70        7.33     15.21 o 
   2   1  21      342.78      433.26     25.26 o 
   3   1  21      138.56      210.81     19.33 o 
   4   1  21       91.47      238.78     71.90 o 
   5   1  21       23.81       53.76     23.54 o 
   6   1  21       47.78       64.57     24.78 o 
   7   1  21       29.62       47.53     28.07 o 
   8   1  21        0.08       14.49     30.79 o 
   0   2  21      513.51      514.49     47.83 o 
   1   2  21      125.33      136.01     23.51 o 
   2   2  21       25.15       40.23     18.01 o 
   3   2  21      140.70      116.54     18.94 o 
   4   2  21       19.94       40.24     22.54 o 
   5   2  21      284.81      299.42     35.84 o 
   6   2  21        6.60       16.34     23.56 o 
   7   2  21       57.52       63.62     30.48 o 
   1   3  21        1.20       12.76     18.69 o 
   2   3  21      628.18      525.46     39.60 o 
   3   3  21       84.97      108.81     21.76 o 
   4   3  21       35.05       31.70     23.64 o 
   5   3  21      154.62      185.22     45.88 o 
   6   3  21      186.71      226.32     67.22 o 
   7   3  21       79.69       87.62     33.53 o 
   0   4  21        7.32       34.95     34.79 o 
   1   4  21        0.75       30.50     23.67 o 
   2   4  21       54.56       55.42     21.30 o 
   3   4  21      122.20      136.69     30.52 o 
   4   4  21       27.68       31.99     21.31 o 
   5   4  21      185.17      246.69     80.96 o 
   6   4  21       97.10      101.86     52.88 o 
   7   4  21        3.23       16.46     31.01 o 
   1   5  21       79.36       95.95     21.93 o 
   2   5  21        5.09        1.80     20.75 o 
   3   5  21      431.77      578.48     37.65 o 
   4   5  21        0.03       11.76     20.31 o 
   5   5  21        0.80       38.31     31.06 o 
   6   5  21       73.99      213.78    144.81 o 
   7   5  21      106.78       85.62     52.16 o 
   0   6  21      495.01      447.81    162.76 o 
   1   6  21       88.77      102.21     22.42 o 
   2   6  21       21.14       40.23     21.76 o 
   3   6  21        5.58       36.15     20.63 o 
   4   6  21       17.79       18.16     23.70 o 
   5   6  21       52.19       58.50     31.35 o 
   6   6  21        4.45       35.19     29.26 o 
   1   7  21       58.23       57.66     22.27 o 
   2   7  21      124.94      126.02     32.10 o 
   3   7  21       11.42        7.17     22.18 o 
   4   7  21        1.01        6.89     20.29 o 
   5   7  21       51.17       66.44     28.16 o 
   6   7  21       80.11      122.41     46.24 o 
   0   8  21      296.20      228.99     92.74 o 
   1   8  21        5.44        8.52     20.81 o 
   2   8  21       29.62       49.59     21.42 o 
   3   8  21        0.41        7.05     22.78 o 
   4   8  21       34.83       44.56     30.01 o 
   5   8  21        2.82       39.57     33.48 o 
   1   9  21       13.37       58.30     22.26 o 
   2   9  21       12.20       49.68     23.37 o 
   3   9  21        3.76       20.92     23.11 o 
   4   9  21       22.46       38.64     35.80 o 
   0  10  21       29.66       45.88     57.57 o 
   1  10  21      120.38      104.53     32.19 o 
   2  10  21       58.61       93.27     25.51 o 
   3  10  21       30.66       57.92     26.40 o 
   0   0  22       13.33       -6.70     39.74 o 
   1   0  22      455.70      444.02     29.06 o 
   2   0  22       43.46       70.90     26.02 o 
   3   0  22      697.83      639.53     33.21 o 
   4   0  22        0.74       41.02     39.15 o 
   5   0  22        4.91       29.22     29.91 o 
   6   0  22      218.21      190.42     37.02 o 
   7   0  22       51.62       74.28     33.38 o 
   1   1  22      426.35      467.41     39.76 o 
   2   1  22      449.06      439.37     29.47 o 
   3   1  22        6.35        4.38     17.28 o 
   4   1  22      189.63      189.61     39.79 o 
   5   1  22       10.14       22.77     24.24 o 
   6   1  22      136.55      121.47     27.83 o 
   7   1  22       10.24        8.29     25.82 o 
   0   2  22      838.78      859.39     48.05 o 
   1   2  22      512.56      472.61     79.45 o 
   2   2  22       63.70      110.24     33.94 o 
   3   2  22       22.32       31.19     18.50 o 
   4   2  22       11.62       16.32     23.55 o 
   5   2  22        1.39       18.80     29.85 o 
   6   2  22        8.62       16.16     23.96 o 
   7   2  22       42.60       43.59     30.92 o 
   1   3  22       37.28       48.70     20.60 o 
   2   3  22      409.85      414.46     44.74 o 
   3   3  22        0.64        8.49     22.46 o 
   4   3  22       15.39        7.80     26.99 o 
   5   3  22       41.83       66.40     30.96 o 
   6   3  22      132.67      126.38     56.89 o 
   7   3  22        9.28       18.17     32.31 o 
   0   4  22        0.09        9.23     49.86 o 
   1   4  22        6.60       22.45     21.79 o 
   2   4  22       57.61       67.06     20.96 o 
   3   4  22       50.85       70.78     28.89 o 
   4   4  22       35.04       29.09     33.08 o 
   5   4  22        4.08       30.12     28.92 o 
   6   4  22      107.17       94.82     46.84 o 
   1   5  22       41.05       61.67     28.21 o 
   2   5  22      270.05      270.41     55.33 o 
   3   5  22        6.71       29.35     20.65 o 
   4   5  22      144.20      167.99     47.75 o 
   5   5  22        3.44       17.76     27.13 o 
   6   5  22       22.87       54.84     53.38 o 
   0   6  22       18.35       52.36     38.71 o 
   1   6  22        9.32       27.29     22.88 o 
   2   6  22       33.44       50.76     24.46 o 
   3   6  22        0.09        8.54     21.96 o 
   4   6  22       10.25       33.94     30.31 o 
   5   6  22        8.16       33.46     29.88 o 
   1   7  22        3.00       25.37     30.79 o 
   2   7  22      182.74      200.85     44.38 o 
   3   7  22      202.91      228.44     51.71 o 
   4   7  22       17.37       13.87     21.58 o 
   5   7  22       25.66       36.77     32.07 o 
   0   8  22       91.84       83.83     44.52 o 
   1   8  22        1.64       31.32     28.03 o 
   2   8  22       17.68       29.17     23.67 o 
   3   8  22        1.41       41.23     38.14 o 
   4   8  22      154.55      122.84     39.04 o 
   1   9  22        1.61       34.24     23.78 o 
   2   9  22        4.73       36.59     25.13 o 
   3   9  22       16.85       52.57     46.88 o 
   0  10  22       51.79       98.39     81.30 o 
   1   1  23      202.33      196.15     39.17 o 
   2   1  23       92.87      106.90     21.01 o 
   3   1  23      153.36      162.77     24.20 o 
   4   1  23        4.56        9.69     23.94 o 
   5   1  23        0.02        3.23     21.74 o 
   6   1  23       45.64       62.80     24.06 o 
   0   2  23      347.69      362.95    185.74 o 
   1   2  23      194.24      224.47     48.23 o 
   2   2  23       33.57       -3.11     19.37 o 
   3   2  23       48.49       38.55     24.83 o 
   4   2  23        0.00       28.36     27.12 o 
   5   2  23      128.55      216.17     85.20 o 
   6   2  23       10.53       14.59     27.87 o 
   1   3  23       79.76       84.64     28.31 o 
   2   3  23        1.41       33.07     21.39 o 
   3   3  23      445.72      443.72     62.36 o 
   4   3  23       30.38       64.08     41.97 o 
   5   3  23       51.49       40.52     37.68 o 
   6   3  23       22.36       65.25     41.80 o 
   0   4  23      137.61      130.70     68.69 o 
   1   4  23      156.44      144.46     51.29 o 
   2   4  23        5.84       20.62     22.88 o 
   3   4  23       11.73       34.98     21.50 o 
   4   4  23      115.09      202.23     44.88 o 
   5   4  23        3.46       24.53     38.35 o 
   1   5  23      136.41      199.75     66.86 o 
   2   5  23       32.40       47.02     23.26 o 
   3   5  23       26.61       41.10     22.01 o 
   4   5  23       68.19       95.35     42.79 o 
   5   5  23      111.18      130.96     54.35 o 
   0   6  23        4.67       53.62     50.60 o 
   1   6  23       61.15       73.10     34.36 o 
   2   6  23       20.92       27.22     31.68 o 
   3   6  23        0.76       10.12     25.47 o 
   4   6  23       16.16        6.86     31.52 o 
   1   7  23        0.15       16.82     38.58 o 
   2   7  23        1.89       22.98     25.31 o 
   3   7  23       58.11       94.70     32.02 o 
   4   7  23       15.74       98.37     37.57 o 
   0   8  23       11.70       25.21     48.03 o 
   1   8  23       12.95       49.78     54.41 o 
   2   8  23       20.97       37.38     24.16 o 
   3   8  23       71.31       90.23     36.20 o 
   0   0  24      668.34      765.84     72.83 o 
   1   0  24       73.12       19.42     40.30 o 
   2   0  24      231.51      234.32    106.76 o 
   3   0  24        4.51      -26.28     31.67 o 
   4   0  24       34.18        5.02     42.03 o 
   5   0  24        2.22      -14.07     32.93 o 
   1   1  24      126.90      139.10     32.12 o 
   2   1  24       19.64       17.53     32.51 o 
   3   1  24       52.40       58.21     23.52 o 
   4   1  24        7.37       -2.46     24.05 o 
   5   1  24       89.84       87.64     23.15 o 
   0   2  24      316.05      413.58    160.02 o 
   1   2  24       63.74      116.99     27.50 o 
   2   2  24       16.54       33.88     21.70 o 
   3   2  24       88.90      105.60     24.12 o 
   4   2  24        6.05       19.03     24.03 o 
   5   2  24        2.55       23.34     26.89 o 
   1   3  24        0.03        6.43     24.31 o 
   2   3  24       54.45       84.70     36.78 o 
   3   3  24      218.21      304.54     62.90 o 
   4   3  24        0.60      -20.91     27.87 o 
   5   3  24       33.96       61.37     32.66 o 
   0   4  24      369.09      371.52    160.27 o 
   1   4  24       12.01       20.85     31.06 o 
   2   4  24      125.87      191.20     62.74 o 
   3   4  24       67.54       82.49     24.12 o 
   4   4  24       10.05       52.66     26.86 o 
   1   5  24       88.27      125.14     41.13 o 
   2   5  24       44.21       65.27     34.36 o 
   3   5  24       18.86       31.79     22.27 o 
   4   5  24        0.89       55.74     32.53 o 
   0   6  24        6.40       14.04     40.81 o 
   1   6  24        6.35       57.05     31.80 o 
   2   6  24       20.96       97.37     51.15 o 
   3   6  24        1.45       10.77     30.22 o 
   1   7  24       36.25       70.10     38.20 o 
   2   7  24       15.47       38.31     36.45 o 
   1   1  25       60.52       14.49     31.55 o 
   2   1  25        4.67      -15.34     36.78 o 
   3   1  25        6.35       10.03     27.58 o 
   4   1  25       23.51      -10.01     32.51 o 
   0   2  25        7.35       32.04     53.92 o 
   1   2  25      333.63      312.96    119.14 o 
   2   2  25       40.98       78.88     36.33 o 
   3   2  25       23.83       22.00     32.09 o 
   4   2  25       19.30        8.79     26.35 o 
   1   3  25       97.08       99.51     41.74 o 
   2   3  25       91.67      108.34     54.31 o 
   3   3  25        9.63       28.83     21.67 o 
   4   3  25        5.36       43.34     34.63 o 
   0   4  25      178.50      132.83    117.22 o 
   1   4  25       16.77       41.03     26.82 o 
   2   4  25        0.40       43.14     26.33 o 
   3   4  25       65.10       94.08     27.16 o 
   1   5  25        7.41       35.89     26.82 o 
   2   5  25       79.95       89.39     55.29 o 
   0   6  25       41.36       72.26     89.09 o 
   1   6  25        3.70       10.49     24.64 o 
   3   0  26        5.21       14.10     59.56 o 
   1   1  26        2.01      -18.92     36.87 o 
   2   1  26       17.12      -10.60     33.64 o 
   3   1  26       29.13       -5.97     45.29 o 
   0   2  26      355.87       57.90     40.65 o 
   1   2  26       98.34       18.47     37.71 o 
   2   2  26       53.25       93.70     79.39 o 
   1   3  26        0.40       39.19     26.35 o 
   2   3  26        1.56       67.51     33.39 o 
   0   4  26       14.41       39.32     36.37 o 
                                                 
